# Supplementary material for: 2-[2-(2,6-Dichloro­anilino)phen­yl]-N′-(4-propyl­cyclo­hexyl­idene)acetohydrazide
Source: Acta Crystallogr Sect E Struct Rep Online. 2010 Jan 9;66(Pt 2):o256–7. doi: 10.1107/S1600536809054695 (PMC2979672; doi:10.1107/S1600536809054695)
Supplement: Supplementary file 1 [file e-66-0o256-sup1.cif]

##############################################################################
###                                                                        ###
###        Electronic paper (Acta Crystallographica Section E)             ###
###                                                                        ###
##############################################################################
#                                                                            #
# This CIF contains the data in a paper accepted for publication in Acta     #
# Crystallographica Section E. It conforms to the requirements of Notes      #
# for Authors for Section E, and has been peer reviewed under the auspices   #
# of the IUCr Commission on Journals.                                        #
#                                                                            #
# Full details of the Crystallographic Information File format               #
# are given in the paper "The Crystallographic Information File (CIF):       #
# a New Standard Archive File for Crystallography" by S. R. Hall, F. H.      #
# Allen and I. D. Brown [Acta Cryst. (1991), A47, 655-685].                  #
#                                                                            #
# The current version of the core CIF dictionary is obtainable from          #
# ftp://ftp.iucr.org/pub/cif_core.dic. The current version number is 2.4.    #
#                                                                            #
# Software is freely available for graphical display of the structure(s) in  #
# this CIF.  For information consult the CIF home page http://www.iucr.org/  #
# cif/home.html                                                              #
#                                                                            #
# This file may be used for bona fide research purposes within the           #
# scientific community so long as proper attribution is given to the journal # 
# article from which it was obtained.                                        #
#                                                                            #
##############################################################################
                                             
data_global
_audit_creation_method     'PLATON  option'
_journal_date_recd_electronic     2009-12-18
_journal_date_accepted     2009-12-19
_journal_name_full     'Acta Crystallographica, Section E'
_journal_year     2010
_journal_volume     66
_journal_issue      2
_journal_page_first     o256
_journal_page_last     o257
_journal_paper_category     QO
_journal_coeditor_code     HB5287
_publ_contact_author_name
; Dr. Mehmet Akkurt
;
_publ_contact_author_address
; Department of Physics
  Faculty of Arts and Sciences
  Erciyes University
  38039 Kayseri
  Turkey
;
_publ_contact_author_email     'akkurt@erciyes.edu.tr'
_publ_contact_author_fax     '+90-352-4374933'
_publ_contact_author_phone     '+90-352-4374901 ext. 33106'
_publ_section_title
;\
2-[2-(2,6-Dichloroanilino)phenyl]-<i>N</i>'-(4-propylcyclohexylidene)\
acetohydrazide
;
loop_
    _publ_author_name
    _publ_author_address
    'Mehmet Akkurt'
; Department of Physics,
  Faculty of Arts and Sciences,
  Erciyes University,
  38039 Kayseri,
  Turkey
;
    'Mebble Nassozi'
; Department of Pharmaceutical Chemistry,
  Faculty of Pharmacology,
  \.Istanbul University,
 34116 Beyazit, \.Istanbul,
  Turkey
;
    'G\"ultaze \,Capan'
; Department of Pharmaceutical Chemistry,
  Faculty of Pharmacology,
  \.Istanbul University,
 34116 Beyazit, \.Istanbul,
  Turkey
;
    'Ay\,se Kocabalkanl\?i'
; Department of Pharmaceutical Chemistry,
  Faculty of Pharmacology,
  \.Istanbul University,
 34116 Beyazit, \.Istanbul,
  Turkey
;
    '\'Ismail \,Celik'
; Department of Physics
  Faculty of Arts and Sciences
  Cumhuriyet University
  58140 Sivas
  Turkey
;
    'Orhan B\"uy\"ukg\"ung\"or'
;
   Department of Physics,
   Faculty of Arts and Sciences,
   Ondokuz May\?is University,
   55139 Samsun,
   Turkey
;
data_I
_chemical_name_systematic
;
2-[2-(2,6-Dichloroanilino)phenyl]-<i>N</i>'-(4-
propylcyclohexylidene)acetohydrazide
;
_chemical_name_common     ?
_chemical_formula_moiety     'C23 H27 Cl2 N3 O'
_chemical_formula_sum     'C23 H27 Cl2 N3 O'
_chemical_formula_structural     ?
_chemical_formula_iupac     'C23 H27 Cl2 N3 O'
_chemical_formula_weight     432.38
_chemical_melting_point     ?
_symmetry_cell_setting     monoclinic
_symmetry_space_group_name_H-M     'P 21/c'
_symmetry_space_group_name_Hall     '-P 2ybc'
loop_
    _symmetry_equiv_pos_site_id
    _symmetry_equiv_pos_as_xyz
    1 x,y,z
    2 -x,1/2+y,1/2-z
    3 -x,-y,-z
    4 x,1/2-y,1/2+z
_cell_length_a     13.0235(6)
_cell_length_b     15.2618(5)
_cell_length_c     26.6255(12)
_cell_angle_alpha     90
_cell_angle_beta     118.098(3)
_cell_angle_gamma     90
_cell_volume     4668.4(4)
_cell_formula_units_Z     8
_cell_measurement_reflns_used     39814
_cell_measurement_theta_min     1.56
_cell_measurement_theta_max     27.23
_cell_measurement_temperature     296(2)
_cell_special_details
;
;
_exptl_crystal_description     'prism'
_exptl_crystal_colour     'colourless'
_exptl_crystal_size_max     0.60
_exptl_crystal_size_mid     0.34
_exptl_crystal_size_min     0.10
_exptl_crystal_size_rad     ?
_exptl_crystal_density_diffrn     1.230
_exptl_crystal_density_meas     ?
_exptl_crystal_density_method     'Not Measured'
_exptl_crystal_F_000     1824
loop_
    _exptl_crystal_face_index_h
    _exptl_crystal_face_index_k
    _exptl_crystal_face_index_l
    _exptl_crystal_face_perp_dist
    8 -3 -18 0.0421
    -1 0 2 0.0690
    29 4 19 0.1647
    15 29 29 0.2760
    4 -9 -2 0.3050
    -4 -18 -1 0.2953
    -2 3 24 0.1010
    -4 -6 21 0.2520
    -3 0 4 0.0820
    -3 11 26 0.2117
    -9 21 1 0.2970
    4 1 -30 0.1177
    8 9 -18 0.3132
_exptl_absorpt_coefficient_mu     0.296
_exptl_absorpt_correction_type     'integration'
_exptl_absorpt_process_details     '(X-RED3; Stoe & Cie, 2002)'
_exptl_absorpt_correction_T_min     0.842
_exptl_absorpt_correction_T_max     0.971
_exptl_special_details
;
;
_diffrn_ambient_temperature     296(2)
_diffrn_radiation_type     'Mo K\a'
_diffrn_radiation_wavelength     0.71073
_diffrn_radiation_monochromator     'plane graphite'
_diffrn_measurement_device_type     'Stoe IPDS 2'
_diffrn_measurement_device     '2-circle goniometer'
_diffrn_measurement_method     '\w scans'
_diffrn_detector_area_resol_mean     6.67
_diffrn_reflns_number     69169
_diffrn_reflns_av_R_equivalents     0.0701
_diffrn_reflns_av_sigmaI/netI     0.0470
_diffrn_reflns_theta_min     1.73
_diffrn_reflns_theta_max     26.50
_diffrn_reflns_theta_full     26.50
_diffrn_measured_fraction_theta_max     0.989
_diffrn_measured_fraction_theta_full     0.989
_diffrn_reflns_limit_h_min     -16
_diffrn_reflns_limit_h_max     16
_diffrn_reflns_limit_k_min     -19
_diffrn_reflns_limit_k_max     19
_diffrn_reflns_limit_l_min     -33
_diffrn_reflns_limit_l_max     33
_diffrn_reflns_reduction_process
;
;
_refine_special_details
;
Refinement on <i>F</i>^2^ for ALL reflections except those flagged by the user
for potential systematic errors. Weighted <i>R</i>-factors <i>wR</i> and all
goodnesses of fit <i>S</i> are based on <i>F</i>^2^, conventional
<i>R</i>-factors <i>R</i> are based on <i>F</i>, with <i>F</i> set to zero for
negative <i>F</i>^2^. The observed criterion of <i>F</i>^2^ > \s(<i>F</i>^2^)
is used only for calculating -<i>R</i>-factor-obs <i>etc</i>. and is not
relevant to the choice of reflections for refinement. <i>R</i>-factors based
on <i>F</i>^2^ are statistically about twice as large as those based on
<i>F</i>, and <i>R</i>-factors based on ALL data will be even larger.
;
_reflns_number_total     9577
_reflns_number_gt     4744
_reflns_threshold_expression     I>2\s(I)
_refine_ls_structure_factor_coef     Fsqd
_refine_ls_matrix_type     full
_refine_ls_R_factor_all     0.1556
_refine_ls_R_factor_gt     0.0812
_refine_ls_wR_factor_gt     0.2052
_refine_ls_wR_factor_ref     0.2471
_refine_ls_goodness_of_fit_ref     1.008
_refine_ls_restrained_S_all     1.013
_refine_ls_number_reflns     9577
_refine_ls_number_parameters     492
_refine_ls_number_restraints     7
_refine_ls_number_constraints     ?
_refine_ls_hydrogen_treatment     'constr'
_refine_ls_weighting_scheme     'calc'
_refine_ls_weighting_details
                 'calc w=1/[\s^2^(Fo^2^)+(0.1324P)^2^] where P=(Fo^2^+2Fc^2^)/3'
_atom_sites_solution_hydrogens     'geom'
_atom_sites_solution_primary     'direct'
_atom_sites_solution_secondary     'difmap'
_refine_ls_shift/su_max     0.000
_refine_ls_shift/su_mean     0.000
_refine_diff_density_max     0.443
_refine_diff_density_min     -0.476
_refine_ls_extinction_method     'none'
_refine_ls_abs_structure_details     ?
_refine_ls_abs_structure_Flack     .
loop_
    _atom_type_symbol
    _atom_type_description
    _atom_type_scat_dispersion_real
    _atom_type_scat_dispersion_imag
    _atom_type_scat_source
    O O 0.0106 0.0060 'International Tables Vol C Tables 4.2.6.8 and 6.1.1.4'
    N N 0.0061 0.0033 'International Tables Vol C Tables 4.2.6.8 and 6.1.1.4'
    Cl Cl 0.1484 0.1585 'International Tables Vol C Tables 4.2.6.8 and 6.1.1.4'
    H H 0.0000 0.0000 'International Tables Vol C Tables 4.2.6.8 and 6.1.1.4'
    C C 0.0033 0.0016 'International Tables Vol C Tables 4.2.6.8 and 6.1.1.4'
_computing_data_collection     'X-AREA (Stoe & Cie, 2002)'
_computing_cell_refinement     'X-AREA (Stoe & Cie, 2002)'
_computing_data_reduction     'X-RED32 (Stoe & Cie, 2002)'
_computing_structure_solution     'SIR97 (Altomare <i>et al.</i>,  1999)'
_computing_structure_refinement     'SHELXL97 (Sheldrick, 2008)'
_computing_molecular_graphics     'ORTEP-3 for Windows (Farrugia, 1997)'
_computing_publication_material     'WinGX (Farrugia, 1999)'
loop_
    _atom_site_type_symbol
    _atom_site_label
    _atom_site_fract_x
    _atom_site_fract_y
    _atom_site_fract_z
    _atom_site_U_iso_or_equiv
    _atom_site_thermal_displace_type
    _atom_site_calc_flag
    _atom_site_refinement_flags
    _atom_site_occupancy
    Cl Cl3 0.55339(12) 0.47497(7) 0.21299(7) 0.0961(5) Uani . . 1.000
    Cl Cl4 0.35062(13) 0.76589(7) 0.24245(6) 0.0961(5) Uani . . 1.000
    O O2 0.2070(3) 0.61054(15) 0.27547(13) 0.0687(10) Uani . . 1.000
    N N4 0.3728(3) 0.57460(19) 0.23307(14) 0.0629(11) Uani . . 1.000
    N N5 0.1122(3) 0.50946(18) 0.29889(14) 0.0619(11) Uani . . 1.000
    N N6 0.0476(3) 0.5731(2) 0.30818(16) 0.0723(13) Uani . . 1.000
    C C24 0.4513(3) 0.6241(2) 0.22301(16) 0.0591(11) Uani . . 1.000
    C C25 0.4538(4) 0.7154(2) 0.22791(19) 0.0714(16) Uani . . 1.000
    C C26 0.5337(5) 0.7657(3) 0.2219(2) 0.097(2) Uani . . 1.000
    C C27 0.6145(5) 0.7280(3) 0.2095(3) 0.100(2) Uani . . 1.000
    C C28 0.6163(4) 0.6386(3) 0.2052(2) 0.0875(19) Uani . . 1.000
    C C29 0.5386(4) 0.5878(3) 0.21322(19) 0.0714(14) Uani . . 1.000
    C C30 0.2970(3) 0.5115(2) 0.19509(19) 0.0624(13) Uani . . 1.000
    C C31 0.2774(4) 0.5052(3) 0.1398(2) 0.0832(17) Uani . . 1.000
    C C32 0.1971(5) 0.4428(5) 0.1038(3) 0.123(3) Uani . . 1.000
    C C33 0.1421(6) 0.3871(5) 0.1238(4) 0.141(4) Uani . . 1.000
    C C34 0.1628(5) 0.3935(3) 0.1788(3) 0.103(3) Uani . . 1.000
    C C35 0.2404(4) 0.4557(2) 0.2156(2) 0.0680(15) Uani . . 1.000
    C C36 0.2595(4) 0.4600(2) 0.2751(2) 0.0689(15) Uani . . 1.000
    C C37 0.1899(3) 0.5338(2) 0.28315(16) 0.0544(11) Uani . . 1.000
    C C38 -0.0211(5) 0.5513(3) 0.3267(3) 0.091(2) Uani . . 1.000
    C C39 -0.0417(7) 0.4612(4) 0.3418(4) 0.1403(18) Uani . . 1.000
    C C40 -0.0837(7) 0.4531(4) 0.3797(4) 0.1403(18) Uani . . 1.000
    C C41 -0.1573(8) 0.5226(4) 0.3871(4) 0.1403(18) Uani . . 1.000
    C C42 -0.1138(7) 0.6138(4) 0.3802(4) 0.1403(18) Uani . . 1.000
    C C43 -0.0909(7) 0.6232(4) 0.3349(4) 0.1403(18) Uani . . 1.000
    C C44A -0.1851(13) 0.5169(6) 0.4331(7) 0.1405(3) Uani . . 0.666(6)
    C C45A -0.2286(11) 0.4326(6) 0.4477(6) 0.1405(3) Uani . . 0.666(6)
    C C46A -0.3406(11) 0.4181(7) 0.3950(6) 0.1405(3) Uani . . 0.666(6)
    C C46B -0.337(2) 0.3799(11) 0.4379(11) 0.1405(3) Uani . . 0.334(6)
    C C44B -0.276(2) 0.4895(11) 0.3812(13) 0.1405(3) Uani . . 0.334(6)
    C C45B -0.274(3) 0.3976(12) 0.4063(13) 0.1405(3) Uani . . 0.334(6)
    Cl Cl1 0.65421(16) 0.86931(15) 0.46429(9) 0.1470(9) Uani . . 1.000
    Cl Cl2 0.69658(17) 0.55357(12) 0.56388(8) 0.1386(8) Uani . . 1.000
    O O1 0.8618(2) 0.68597(16) 0.67741(11) 0.0660(9) Uani . . 1.000
    N N1 0.7624(3) 0.7387(2) 0.55967(14) 0.0720(12) Uani . . 1.000
    N N2 1.0330(3) 0.73731(17) 0.74608(13) 0.0600(10) Uani . . 1.000
    N N3 1.0550(3) 0.65711(19) 0.77439(16) 0.0744(11) Uani . . 1.000
    C C1 0.6732(4) 0.7070(4) 0.50919(19) 0.0790(18) Uani . . 1.000
    C C2 0.6183(4) 0.7609(4) 0.4604(2) 0.098(2) Uani . . 1.000
    C C3 0.5347(6) 0.7271(7) 0.4093(3) 0.132(4) Uani . . 1.000
    C C4 0.4974(6) 0.6461(9) 0.4068(4) 0.152(4) Uani . . 1.000
    C C5 0.5440(6) 0.5910(6) 0.4539(4) 0.143(3) Uani . . 1.000
    C C6 0.6327(5) 0.6232(4) 0.5040(2) 0.102(2) Uani . . 1.000
    C C7 0.8708(3) 0.7650(3) 0.56500(17) 0.0646(12) Uani . . 1.000
    C C8 0.9009(4) 0.7488(3) 0.52235(19) 0.0817(19) Uani . . 1.000
    C C9 1.0070(5) 0.7718(4) 0.5287(2) 0.0962(19) Uani . . 1.000
    C C10 1.0875(5) 0.8114(4) 0.5773(3) 0.104(2) Uani . . 1.000
    C C11 1.0586(4) 0.8288(3) 0.6199(2) 0.0831(17) Uani . . 1.000
    C C12 0.9510(3) 0.8072(2) 0.61494(16) 0.0616(12) Uani . . 1.000
    C C13 0.9229(4) 0.8264(2) 0.66274(17) 0.0633(11) Uani . . 1.000
    C C14 0.9359(3) 0.7440(2) 0.69641(16) 0.0541(11) Uani . . 1.000
    C C15 1.1410(4) 0.6509(3) 0.82318(19) 0.0729(16) Uani . . 1.000
    C C16 1.1645(6) 0.5615(3) 0.8499(3) 0.129(3) Uani . . 1.000
    C C17 1.1834(6) 0.5634(4) 0.9097(3) 0.136(3) Uani . . 1.000
    C C18 1.2791(6) 0.6281(4) 0.9464(2) 0.105(3) Uani . . 1.000
    C C19 1.2429(7) 0.7183(4) 0.9183(3) 0.136(3) Uani . . 1.000
    C C20 1.2220(5) 0.7205(4) 0.8578(2) 0.117(2) Uani . . 1.000
    C C21 1.3058(8) 0.6285(7) 1.0070(3) 0.161(4) Uani . . 1.000
    C C22 1.4223(12) 0.6681(8) 1.0492(4) 0.211(6) Uani . . 1.000
    C C23 1.5268(10) 0.6037(11) 1.0633(4) 0.233(8) Uani . . 1.000
    H H5A 0.10180 0.45490 0.30330 0.0740 Uiso calc R 1.000
    H H28 0.67070 0.61230 0.19670 0.1050 Uiso calc R 1.000
    H H26 0.53340 0.82620 0.22630 0.1170 Uiso calc R 1.000
    H H27 0.66730 0.76250 0.20410 0.1190 Uiso calc R 1.000
    H H4A 0.37050 0.58310 0.26450 0.0760 Uiso calc R 1.000
    H H34 0.12460 0.35600 0.19200 0.1240 Uiso calc R 1.000
    H H36A 0.34170 0.46900 0.30060 0.0830 Uiso calc R 1.000
    H H36B 0.23700 0.40470 0.28500 0.0830 Uiso calc R 1.000
    H H39A -0.09560 0.43200 0.30690 0.1690 Uiso calc R 1.000
    H H31 0.31660 0.54160 0.12650 0.1000 Uiso calc R 1.000
    H H32 0.18110 0.43920 0.06600 0.1470 Uiso calc R 1.000
    H H33 0.09070 0.34490 0.09990 0.1690 Uiso calc R 1.000
    H H41 -0.23290 0.51660 0.35300 0.1690 Uiso calc R 1.000
    H H42A -0.17180 0.65690 0.37630 0.1690 Uiso calc R 1.000
    H H42B -0.04330 0.62730 0.41490 0.1690 Uiso calc R 1.000
    H H43A -0.04980 0.67800 0.33960 0.1690 Uiso calc R 1.000
    H H43B -0.16470 0.62790 0.30040 0.1690 Uiso calc R 1.000
    H H44A -0.24360 0.56130 0.42620 0.1690 Uiso calc . 0.666(6)
    H H44B -0.11580 0.53440 0.46730 0.1690 Uiso calc . 0.666(6)
    H H45A -0.17480 0.38450 0.45460 0.1690 Uiso calc . 0.666(6)
    H H45B -0.24070 0.44020 0.48070 0.1690 Uiso calc . 0.666(6)
    H H46A -0.37430 0.36360 0.39800 0.2110 Uiso calc . 0.666(6)
    H H46B -0.32670 0.41600 0.36270 0.2110 Uiso calc . 0.666(6)
    H H46C -0.39320 0.46520 0.39040 0.2110 Uiso calc . 0.666(6)
    H H39B 0.03140 0.42940 0.35690 0.1690 Uiso calc R 1.000
    H H40A -0.01700 0.44400 0.41680 0.1690 Uiso calc R 1.000
    H H40B -0.12860 0.39930 0.37020 0.1690 Uiso calc R 1.000
    H H44C -0.30320 0.53140 0.39980 0.1690 Uiso calc . 0.334(6)
    H H44D -0.33270 0.48880 0.34110 0.1690 Uiso calc . 0.334(6)
    H H45C -0.30180 0.35630 0.37490 0.1690 Uiso calc . 0.334(6)
    H H45D -0.19290 0.38330 0.43120 0.1690 Uiso calc . 0.334(6)
    H H46D -0.36230 0.31990 0.43240 0.2110 Uiso calc . 0.334(6)
    H H46E -0.40380 0.41780 0.42450 0.2110 Uiso calc . 0.334(6)
    H H46F -0.28720 0.39040 0.47770 0.2110 Uiso calc . 0.334(6)
    H H1 0.75110 0.74250 0.58890 0.0870 Uiso calc R 1.000
    H H2 1.08010 0.78080 0.76000 0.0720 Uiso calc R 1.000
    H H3 0.50470 0.76150 0.37660 0.1590 Uiso calc R 1.000
    H H4 0.43830 0.62520 0.37250 0.1820 Uiso calc R 1.000
    H H5 0.51620 0.53430 0.45180 0.1720 Uiso calc R 1.000
    H H8 0.84750 0.72170 0.48890 0.0980 Uiso calc R 1.000
    H H9 1.02510 0.76040 0.49950 0.1150 Uiso calc R 1.000
    H H10 1.16040 0.82640 0.58150 0.1240 Uiso calc R 1.000
    H H11 1.11320 0.85590 0.65310 0.1000 Uiso calc R 1.000
    H H13A 0.97520 0.87120 0.68750 0.0760 Uiso calc R 1.000
    H H13B 0.84380 0.84820 0.64720 0.0760 Uiso calc R 1.000
    H H16A 1.09920 0.52350 0.82740 0.1560 Uiso calc R 1.000
    H H16B 1.23290 0.53710 0.84950 0.1560 Uiso calc R 1.000
    H H17A 1.20460 0.50530 0.92600 0.1630 Uiso calc R 1.000
    H H17B 1.11140 0.57990 0.90960 0.1630 Uiso calc R 1.000
    H H18 1.35020 0.61090 0.94500 0.1260 Uiso calc R 1.000
    H H19A 1.17240 0.73640 0.91910 0.1630 Uiso calc R 1.000
    H H19B 1.30340 0.76030 0.94040 0.1630 Uiso calc R 1.000
    H H20A 1.19010 0.77710 0.84130 0.1400 Uiso calc R 1.000
    H H20B 1.29550 0.71330 0.85740 0.1400 Uiso calc R 1.000
    H H21A 1.30320 0.56860 1.01840 0.1930 Uiso calc R 1.000
    H H21B 1.24450 0.66050 1.01000 0.1930 Uiso calc R 1.000
    H H22A 1.42000 0.68270 1.08410 0.2540 Uiso calc R 1.000
    H H22B 1.43490 0.72190 1.03350 0.2540 Uiso calc R 1.000
    H H23A 1.54970 0.57660 1.09960 0.3460 Uiso calc R 1.000
    H H23B 1.59130 0.63580 1.06450 0.3460 Uiso calc R 1.000
    H H23C 1.50300 0.55940 1.03440 0.3460 Uiso calc R 1.000
loop_
    _atom_site_aniso_label
    _atom_site_aniso_U_11
    _atom_site_aniso_U_22
    _atom_site_aniso_U_33
    _atom_site_aniso_U_12
    _atom_site_aniso_U_13
    _atom_site_aniso_U_23
    Cl3 0.0978(9) 0.0652(6) 0.1428(12) 0.0112(6) 0.0711(9) 0.0132(7)
    Cl4 0.1193(10) 0.0505(5) 0.1282(11) -0.0088(6) 0.0662(9) -0.0128(6)
    O2 0.096(2) 0.0376(12) 0.093(2) -0.0001(12) 0.0614(17) 0.0008(12)
    N4 0.080(2) 0.0532(16) 0.063(2) -0.0136(15) 0.0398(17) -0.0040(14)
    N5 0.078(2) 0.0378(14) 0.081(2) 0.0039(14) 0.0467(19) 0.0030(14)
    N6 0.091(2) 0.0505(17) 0.094(3) 0.0165(16) 0.059(2) 0.0134(16)
    C24 0.065(2) 0.0496(19) 0.057(2) -0.0087(16) 0.0240(19) 0.0042(16)
    C25 0.083(3) 0.051(2) 0.076(3) -0.0135(19) 0.034(2) 0.0001(18)
    C26 0.113(4) 0.063(3) 0.117(4) -0.032(3) 0.055(3) -0.003(3)
    C27 0.094(4) 0.080(3) 0.125(5) -0.031(3) 0.052(3) 0.007(3)
    C28 0.074(3) 0.095(3) 0.095(4) -0.009(2) 0.041(3) 0.011(3)
    C29 0.069(2) 0.064(2) 0.078(3) -0.005(2) 0.032(2) 0.010(2)
    C30 0.068(2) 0.0468(18) 0.079(3) -0.0026(17) 0.040(2) -0.0128(17)
    C31 0.079(3) 0.097(3) 0.083(3) -0.008(2) 0.046(3) -0.024(3)
    C32 0.103(4) 0.167(6) 0.107(5) -0.020(4) 0.057(4) -0.079(4)
    C33 0.099(4) 0.173(7) 0.177(7) -0.067(4) 0.087(5) -0.110(6)
    C34 0.098(4) 0.082(3) 0.164(6) -0.034(3) 0.090(4) -0.059(3)
    C35 0.076(3) 0.0403(18) 0.105(3) -0.0046(17) 0.057(2) -0.0143(19)
    C36 0.083(3) 0.0376(17) 0.107(3) 0.0062(17) 0.062(3) 0.0117(19)
    C37 0.068(2) 0.0371(16) 0.061(2) 0.0003(15) 0.0329(19) 0.0028(15)
    C38 0.105(4) 0.065(3) 0.135(5) 0.020(2) 0.083(4) 0.017(3)
    C39 0.189(3) 0.0902(17) 0.221(4) 0.0279(19) 0.162(3) 0.013(2)
    C40 0.189(3) 0.0902(17) 0.221(4) 0.0279(19) 0.162(3) 0.013(2)
    C41 0.189(3) 0.0902(17) 0.221(4) 0.0279(19) 0.162(3) 0.013(2)
    C42 0.189(3) 0.0902(17) 0.221(4) 0.0279(19) 0.162(3) 0.013(2)
    C43 0.189(3) 0.0902(17) 0.221(4) 0.0279(19) 0.162(3) 0.013(2)
    C44A 0.1887(7) 0.0902(4) 0.2215(4) 0.0279(4) 0.1617(4) 0.0134(7)
    C45A 0.1887(7) 0.0902(4) 0.2215(4) 0.0279(4) 0.1617(4) 0.0134(7)
    C46A 0.1887(7) 0.0902(4) 0.2215(4) 0.0279(4) 0.1617(4) 0.0134(7)
    C46B 0.1887(7) 0.0902(4) 0.2215(4) 0.0279(4) 0.1617(4) 0.0134(7)
    C44B 0.1887(7) 0.0902(4) 0.2215(4) 0.0279(4) 0.1617(4) 0.0134(7)
    C45B 0.1887(7) 0.0902(4) 0.2215(4) 0.0279(4) 0.1617(4) 0.0134(7)
    Cl1 0.1150(12) 0.1718(17) 0.1371(15) 0.0079(11) 0.0452(11) 0.0732(13)
    Cl2 0.1478(15) 0.1123(11) 0.1266(14) -0.0535(11) 0.0407(11) -0.0050(9)
    O1 0.0732(17) 0.0547(14) 0.0643(17) -0.0151(12) 0.0276(14) 0.0023(12)
    N1 0.066(2) 0.093(2) 0.056(2) -0.0175(18) 0.0280(17) -0.0021(17)
    N2 0.0691(19) 0.0391(14) 0.063(2) -0.0077(13) 0.0239(17) 0.0032(13)
    N3 0.085(2) 0.0406(15) 0.076(2) -0.0033(15) 0.020(2) 0.0104(15)
    C1 0.056(2) 0.117(4) 0.058(3) -0.014(2) 0.022(2) -0.006(2)
    C2 0.059(3) 0.159(5) 0.072(3) -0.006(3) 0.027(3) 0.004(3)
    C3 0.067(4) 0.229(9) 0.075(4) -0.003(5) 0.012(3) 0.001(5)
    C4 0.065(4) 0.262(11) 0.089(5) -0.022(6) 0.003(3) -0.054(7)
    C5 0.094(4) 0.183(7) 0.126(6) -0.049(5) 0.030(5) -0.047(6)
    C6 0.081(3) 0.133(5) 0.083(4) -0.035(3) 0.031(3) -0.026(3)
    C7 0.060(2) 0.072(2) 0.060(2) -0.0043(19) 0.0268(19) 0.0109(19)
    C8 0.071(3) 0.112(4) 0.057(3) -0.012(2) 0.026(2) 0.002(2)
    C9 0.083(3) 0.135(4) 0.079(3) 0.001(3) 0.045(3) 0.019(3)
    C10 0.075(3) 0.146(5) 0.092(4) -0.030(3) 0.041(3) 0.009(3)
    C11 0.072(3) 0.096(3) 0.069(3) -0.027(2) 0.023(2) 0.008(2)
    C12 0.064(2) 0.057(2) 0.056(2) -0.0109(17) 0.0219(19) 0.0078(17)
    C13 0.073(2) 0.0442(18) 0.064(2) -0.0032(16) 0.025(2) 0.0032(16)
    C14 0.063(2) 0.0405(17) 0.061(2) -0.0035(15) 0.031(2) -0.0010(15)
    C15 0.075(3) 0.054(2) 0.072(3) -0.0043(19) 0.020(2) 0.0141(19)
    C16 0.153(6) 0.064(3) 0.102(5) 0.002(3) 0.003(4) 0.030(3)
    C17 0.109(4) 0.119(5) 0.128(6) -0.017(4) 0.014(4) 0.058(4)
    C18 0.125(5) 0.098(4) 0.086(4) 0.006(3) 0.044(3) 0.024(3)
    C19 0.182(7) 0.097(4) 0.075(4) -0.002(4) 0.015(4) -0.001(3)
    C20 0.121(4) 0.095(4) 0.077(4) -0.043(3) 0.000(3) 0.026(3)
    C21 0.168(8) 0.203(9) 0.108(6) 0.030(7) 0.063(6) 0.044(6)
    C22 0.251(13) 0.250(13) 0.075(5) -0.011(11) 0.029(7) -0.008(6)
    C23 0.150(8) 0.41(2) 0.126(8) 0.031(11) 0.055(6) 0.020(10)
_geom_special_details
;
Bond distances, angles <i>etc</i>. have been calculated using the rounded
fractional coordinates. All su's are estimated from the variances of the
(full) variance-covariance matrix. The cell e.s.d.'s are taken into account in
the estimation of distances, angles and torsion angles
;
loop_
    _geom_bond_atom_site_label_1
    _geom_bond_atom_site_label_2
    _geom_bond_site_symmetry_1
    _geom_bond_site_symmetry_2
    _geom_bond_distance
    _geom_bond_publ_flag
    Cl3 C29 . . 1.733(5) no
    Cl4 C25 . . 1.743(6) no
    Cl1 C2 . . 1.709(6) no
    Cl2 C6 . . 1.765(6) no
    O2 C37 . . 1.227(4) no
    O1 C14 . . 1.230(5) no
    N4 C24 . . 1.395(6) no
    N4 C30 . . 1.409(5) no
    N5 N6 . . 1.381(5) no
    N5 C37 . . 1.318(6) no
    N6 C38 . . 1.253(8) no
    N4 H4A . . 0.8600 no
    N5 H5A . . 0.8600 no
    N1 C1 . . 1.385(6) no
    N1 C7 . . 1.409(6) no
    N2 N3 . . 1.395(4) no
    N2 C14 . . 1.335(5) no
    N3 C15 . . 1.257(6) no
    N1 H1 . . 0.8600 no
    N2 H2 . . 0.8600 no
    C24 C29 . . 1.395(7) no
    C24 C25 . . 1.398(4) no
    C25 C26 . . 1.362(8) no
    C26 C27 . . 1.369(10) no
    C27 C28 . . 1.370(7) no
    C28 C29 . . 1.369(8) no
    C30 C31 . . 1.374(7) no
    C30 C35 . . 1.395(6) no
    C31 C32 . . 1.405(9) no
    C32 C33 . . 1.371(11) no
    C33 C34 . . 1.362(12) no
    C34 C35 . . 1.396(7) no
    C35 C36 . . 1.485(7) no
    C36 C37 . . 1.523(6) no
    C38 C43 . . 1.505(10) no
    C38 C39 . . 1.492(9) no
    C39 C40 . . 1.361(14) no
    C40 C41 . . 1.504(13) no
    C41 C44B . . 1.56(3) no
    C41 C42 . . 1.546(10) no
    C41 C44A . . 1.43(2) no
    C42 C43 . . 1.380(14) no
    C44A C45A . . 1.528(17) no
    C44B C45B . . 1.55(3) no
    C45A C46A . . 1.49(2) no
    C45B C46B . . 1.45(5) no
    C26 H26 . . 0.9300 no
    C27 H27 . . 0.9300 no
    C28 H28 . . 0.9300 no
    C31 H31 . . 0.9300 no
    C32 H32 . . 0.9300 no
    C33 H33 . . 0.9300 no
    C34 H34 . . 0.9300 no
    C36 H36B . . 0.9700 no
    C36 H36A . . 0.9700 no
    C39 H39B . . 0.9700 no
    C39 H39A . . 0.9700 no
    C40 H40B . . 0.9700 no
    C40 H40A . . 0.9700 no
    C41 H41 . . 0.9800 no
    C42 H42B . . 0.9700 no
    C42 H42A . . 0.9700 no
    C43 H43A . . 0.9700 no
    C43 H43B . . 0.9700 no
    C44A H44A . . 0.9700 no
    C44A H44B . . 0.9700 no
    C44B H44C . . 0.9700 no
    C44B H44D . . 0.9700 no
    C44B H41 . . 1.2000 no
    C45A H45B . . 0.9700 no
    C45A H45A . . 0.9700 no
    C45B H45C . . 0.9700 no
    C45B H45D . . 0.9700 no
    C46A H46C . . 0.9600 no
    C46A H46A . . 0.9600 no
    C46A H46B . . 0.9600 no
    C46B H46E . . 0.9600 no
    C46B H46F . . 0.9600 no
    C46B H46D . . 0.9600 no
    C1 C2 . . 1.414(7) no
    C1 C6 . . 1.365(9) no
    C2 C3 . . 1.381(9) no
    C3 C4 . . 1.318(17) no
    C4 C5 . . 1.390(15) no
    C5 C6 . . 1.380(11) no
    C7 C12 . . 1.402(6) no
    C7 C8 . . 1.387(7) no
    C8 C9 . . 1.357(9) no
    C9 C10 . . 1.364(9) no
    C10 C11 . . 1.379(9) no
    C11 C12 . . 1.384(7) no
    C12 C13 . . 1.509(6) no
    C13 C14 . . 1.507(5) no
    C15 C20 . . 1.475(8) no
    C15 C16 . . 1.502(7) no
    C16 C17 . . 1.492(10) no
    C17 C18 . . 1.528(10) no
    C18 C21 . . 1.482(9) no
    C18 C19 . . 1.531(9) no
    C19 C20 . . 1.502(9) no
    C21 C22 . . 1.524(16) no
    C22 C23 . . 1.57(2) no
    C3 H3 . . 0.9300 no
    C4 H4 . . 0.9300 no
    C5 H5 . . 0.9300 no
    C8 H8 . . 0.9300 no
    C9 H9 . . 0.9300 no
    C10 H10 . . 0.9300 no
    C11 H11 . . 0.9300 no
    C13 H13A . . 0.9700 no
    C13 H13B . . 0.9700 no
    C16 H16A . . 0.9700 no
    C16 H16B . . 0.9700 no
    C17 H17A . . 0.9700 no
    C17 H17B . . 0.9700 no
    C18 H18 . . 0.9800 no
    C19 H19A . . 0.9700 no
    C19 H19B . . 0.9700 no
    C20 H20A . . 0.9700 no
    C20 H20B . . 0.9700 no
    C21 H21A . . 0.9700 no
    C21 H21B . . 0.9700 no
    C22 H22A . . 0.9700 no
    C22 H22B . . 0.9700 no
    C23 H23A . . 0.9600 no
    C23 H23B . . 0.9600 no
    C23 H23C . . 0.9600 no
loop_
    _geom_angle_atom_site_label_1
    _geom_angle_atom_site_label_2
    _geom_angle_atom_site_label_3
    _geom_angle_site_symmetry_1
    _geom_angle_site_symmetry_2
    _geom_angle_site_symmetry_3
    _geom_angle
    _geom_angle_publ_flag
    C24 N4 C30 . . . 124.2(3) no
    N6 N5 C37 . . . 118.8(3) no
    N5 N6 C38 . . . 119.5(4) no
    C24 N4 H4A . . . 118.00 no
    C30 N4 H4A . . . 118.00 no
    C37 N5 H5A . . . 121.00 no
    N6 N5 H5A . . . 121.00 no
    C1 N1 C7 . . . 122.7(4) no
    N3 N2 C14 . . . 117.4(3) no
    N2 N3 C15 . . . 118.8(4) no
    C7 N1 H1 . . . 119.00 no
    C1 N1 H1 . . . 119.00 no
    N3 N2 H2 . . . 121.00 no
    C14 N2 H2 . . . 121.00 no
    N4 C24 C25 . . . 120.6(4) no
    N4 C24 C29 . . . 123.8(3) no
    C25 C24 C29 . . . 115.3(4) no
    Cl4 C25 C26 . . . 119.2(3) no
    C24 C25 C26 . . . 122.4(5) no
    Cl4 C25 C24 . . . 118.3(4) no
    C25 C26 C27 . . . 120.5(4) no
    C26 C27 C28 . . . 118.9(6) no
    C27 C28 C29 . . . 120.5(5) no
    Cl3 C29 C28 . . . 118.1(4) no
    C24 C29 C28 . . . 122.1(4) no
    Cl3 C29 C24 . . . 119.8(4) no
    N4 C30 C35 . . . 117.2(4) no
    N4 C30 C31 . . . 122.1(4) no
    C31 C30 C35 . . . 120.7(4) no
    C30 C31 C32 . . . 118.8(5) no
    C31 C32 C33 . . . 120.8(7) no
    C32 C33 C34 . . . 119.9(7) no
    C33 C34 C35 . . . 121.0(6) no
    C30 C35 C36 . . . 122.5(4) no
    C30 C35 C34 . . . 118.8(5) no
    C34 C35 C36 . . . 118.7(5) no
    C35 C36 C37 . . . 111.8(3) no
    O2 C37 N5 . . . 123.3(4) no
    N5 C37 C36 . . . 115.7(3) no
    O2 C37 C36 . . . 121.0(4) no
    N6 C38 C39 . . . 127.1(6) no
    N6 C38 C43 . . . 117.1(5) no
    C39 C38 C43 . . . 115.8(7) no
    C38 C39 C40 . . . 118.0(6) no
    C39 C40 C41 . . . 122.5(7) no
    C42 C41 C44A . . . 114.2(7) no
    C42 C41 C44B . . . 132.8(10) no
    C40 C41 C42 . . . 109.1(8) no
    C40 C41 C44A . . . 120.1(8) no
    C40 C41 C44B . . . 114.9(9) no
    C41 C42 C43 . . . 116.1(7) no
    C38 C43 C42 . . . 116.4(6) no
    C41 C44A C45A . . . 122.8(10) no
    C41 C44B C45B . . . 116(2) no
    C44A C45A C46A . . . 101.6(11) no
    C44B C45B C46B . . . 121(2) no
    C25 C26 H26 . . . 120.00 no
    C27 C26 H26 . . . 120.00 no
    C28 C27 H27 . . . 121.00 no
    C26 C27 H27 . . . 121.00 no
    C29 C28 H28 . . . 120.00 no
    C27 C28 H28 . . . 120.00 no
    C32 C31 H31 . . . 121.00 no
    C30 C31 H31 . . . 121.00 no
    C31 C32 H32 . . . 120.00 no
    C33 C32 H32 . . . 120.00 no
    C32 C33 H33 . . . 120.00 no
    C34 C33 H33 . . . 120.00 no
    C35 C34 H34 . . . 120.00 no
    C33 C34 H34 . . . 120.00 no
    C35 C36 H36B . . . 109.00 no
    C35 C36 H36A . . . 109.00 no
    H36A C36 H36B . . . 108.00 no
    C37 C36 H36B . . . 109.00 no
    C37 C36 H36A . . . 109.00 no
    C40 C39 H39A . . . 108.00 no
    H39A C39 H39B . . . 107.00 no
    C38 C39 H39B . . . 108.00 no
    C40 C39 H39B . . . 108.00 no
    C38 C39 H39A . . . 108.00 no
    C39 C40 H40A . . . 107.00 no
    C39 C40 H40B . . . 107.00 no
    H40A C40 H40B . . . 107.00 no
    C41 C40 H40B . . . 107.00 no
    C41 C40 H40A . . . 107.00 no
    C44A C41 H41 . . . 104.00 no
    C44B C41 H41 . . . 50.00 no
    C42 C41 H41 . . . 104.00 no
    C40 C41 H41 . . . 104.00 no
    C43 C42 H42B . . . 108.00 no
    C41 C42 H42A . . . 108.00 no
    C41 C42 H42B . . . 108.00 no
    H42A C42 H42B . . . 107.00 no
    C43 C42 H42A . . . 108.00 no
    C38 C43 H43B . . . 108.00 no
    C38 C43 H43A . . . 108.00 no
    C42 C43 H43A . . . 108.00 no
    C42 C43 H43B . . . 108.00 no
    H43A C43 H43B . . . 107.00 no
    C45A C44A H44B . . . 107.00 no
    H44A C44A H44B . . . 107.00 no
    C41 C44A H44B . . . 107.00 no
    C45A C44A H44A . . . 107.00 no
    C41 C44A H44A . . . 107.00 no
    C45B C44B H41 . . . 132.00 no
    H41 C44B H44C . . . 119.00 no
    C41 C44B H44D . . . 109.00 no
    C45B C44B H44D . . . 108.00 no
    H44C C44B H44D . . . 107.00 no
    C41 C44B H44C . . . 108.00 no
    H41 C44B H44D . . . 70.00 no
    C45B C44B H44C . . . 108.00 no
    H45A C45A H45B . . . 109.00 no
    C46A C45A H45A . . . 111.00 no
    C46A C45A H45B . . . 111.00 no
    C44A C45A H45B . . . 112.00 no
    C44A C45A H45A . . . 111.00 no
    C44B C45B H45C . . . 107.00 no
    C44B C45B H45D . . . 107.00 no
    C46B C45B H45C . . . 107.00 no
    C46B C45B H45D . . . 107.00 no
    H45C C45B H45D . . . 107.00 no
    C45A C46A H46A . . . 109.00 no
    H46A C46A H46B . . . 109.00 no
    H46B C46A H46C . . . 110.00 no
    C45A C46A H46C . . . 109.00 no
    H46A C46A H46C . . . 109.00 no
    C45A C46A H46B . . . 110.00 no
    C45B C46B H46D . . . 110.00 no
    H46E C46B H46F . . . 109.00 no
    C45B C46B H46E . . . 109.00 no
    C45B C46B H46F . . . 110.00 no
    H46D C46B H46E . . . 109.00 no
    H46D C46B H46F . . . 109.00 no
    N1 C1 C2 . . . 121.2(5) no
    N1 C1 C6 . . . 122.2(4) no
    C2 C1 C6 . . . 116.6(5) no
    Cl1 C2 C3 . . . 119.2(5) no
    C1 C2 C3 . . . 120.7(6) no
    Cl1 C2 C1 . . . 120.1(4) no
    C2 C3 C4 . . . 120.1(8) no
    C3 C4 C5 . . . 121.9(9) no
    C4 C5 C6 . . . 117.9(8) no
    Cl2 C6 C5 . . . 118.9(6) no
    C1 C6 C5 . . . 122.6(6) no
    Cl2 C6 C1 . . . 118.5(4) no
    N1 C7 C12 . . . 119.3(4) no
    C8 C7 C12 . . . 119.1(4) no
    N1 C7 C8 . . . 121.5(4) no
    C7 C8 C9 . . . 121.1(4) no
    C8 C9 C10 . . . 121.0(6) no
    C9 C10 C11 . . . 118.7(6) no
    C10 C11 C12 . . . 122.2(5) no
    C7 C12 C13 . . . 121.4(4) no
    C11 C12 C13 . . . 120.7(4) no
    C7 C12 C11 . . . 117.9(4) no
    C12 C13 C14 . . . 109.6(3) no
    N2 C14 C13 . . . 116.2(3) no
    O1 C14 N2 . . . 123.1(3) no
    O1 C14 C13 . . . 120.7(4) no
    N3 C15 C20 . . . 128.2(4) no
    C16 C15 C20 . . . 115.6(5) no
    N3 C15 C16 . . . 116.2(5) no
    C15 C16 C17 . . . 112.5(5) no
    C16 C17 C18 . . . 111.7(6) no
    C17 C18 C19 . . . 107.3(5) no
    C17 C18 C21 . . . 113.7(7) no
    C19 C18 C21 . . . 112.9(6) no
    C18 C19 C20 . . . 113.7(5) no
    C15 C20 C19 . . . 111.7(5) no
    C18 C21 C22 . . . 116.5(9) no
    C21 C22 C23 . . . 112.1(10) no
    C2 C3 H3 . . . 120.00 no
    C4 C3 H3 . . . 120.00 no
    C3 C4 H4 . . . 119.00 no
    C5 C4 H4 . . . 119.00 no
    C4 C5 H5 . . . 121.00 no
    C6 C5 H5 . . . 121.00 no
    C7 C8 H8 . . . 119.00 no
    C9 C8 H8 . . . 120.00 no
    C8 C9 H9 . . . 119.00 no
    C10 C9 H9 . . . 119.00 no
    C9 C10 H10 . . . 121.00 no
    C11 C10 H10 . . . 121.00 no
    C10 C11 H11 . . . 119.00 no
    C12 C11 H11 . . . 119.00 no
    C12 C13 H13A . . . 110.00 no
    C12 C13 H13B . . . 110.00 no
    C14 C13 H13A . . . 110.00 no
    C14 C13 H13B . . . 110.00 no
    H13A C13 H13B . . . 108.00 no
    C15 C16 H16A . . . 109.00 no
    C15 C16 H16B . . . 109.00 no
    C17 C16 H16A . . . 109.00 no
    C17 C16 H16B . . . 109.00 no
    H16A C16 H16B . . . 108.00 no
    C16 C17 H17A . . . 109.00 no
    C16 C17 H17B . . . 109.00 no
    C18 C17 H17A . . . 109.00 no
    C18 C17 H17B . . . 109.00 no
    H17A C17 H17B . . . 108.00 no
    C17 C18 H18 . . . 108.00 no
    C19 C18 H18 . . . 108.00 no
    C21 C18 H18 . . . 108.00 no
    C18 C19 H19A . . . 109.00 no
    C18 C19 H19B . . . 109.00 no
    C20 C19 H19A . . . 109.00 no
    C20 C19 H19B . . . 109.00 no
    H19A C19 H19B . . . 108.00 no
    C15 C20 H20A . . . 109.00 no
    C15 C20 H20B . . . 109.00 no
    C19 C20 H20A . . . 109.00 no
    C19 C20 H20B . . . 109.00 no
    H20A C20 H20B . . . 108.00 no
    C18 C21 H21A . . . 108.00 no
    C18 C21 H21B . . . 108.00 no
    C22 C21 H21A . . . 108.00 no
    C22 C21 H21B . . . 108.00 no
    H21A C21 H21B . . . 107.00 no
    C21 C22 H22A . . . 109.00 no
    C21 C22 H22B . . . 109.00 no
    C23 C22 H22A . . . 109.00 no
    C23 C22 H22B . . . 109.00 no
    H22A C22 H22B . . . 108.00 no
    C22 C23 H23A . . . 109.00 no
    C22 C23 H23B . . . 110.00 no
    C22 C23 H23C . . . 109.00 no
    H23A C23 H23B . . . 110.00 no
    H23A C23 H23C . . . 109.00 no
    H23B C23 H23C . . . 109.00 no
loop_
    _geom_torsion_atom_site_label_1
    _geom_torsion_atom_site_label_2
    _geom_torsion_atom_site_label_3
    _geom_torsion_atom_site_label_4
    _geom_torsion_site_symmetry_1
    _geom_torsion_site_symmetry_2
    _geom_torsion_site_symmetry_3
    _geom_torsion_site_symmetry_4
    _geom_torsion
    _geom_torsion_publ_flag
    C24 N4 C30 C35 . . . . 167.8(4) no
    C30 N4 C24 C25 . . . . 128.2(4) no
    C30 N4 C24 C29 . . . . -58.4(6) no
    C24 N4 C30 C31 . . . . -13.1(6) no
    C37 N5 N6 C38 . . . . -175.4(5) no
    N6 N5 C37 O2 . . . . -1.1(6) no
    N6 N5 C37 C36 . . . . 178.6(4) no
    N5 N6 C38 C43 . . . . -178.8(6) no
    N5 N6 C38 C39 . . . . 1.3(10) no
    C1 N1 C7 C8 . . . . -9.6(7) no
    C7 N1 C1 C6 . . . . 115.8(6) no
    C1 N1 C7 C12 . . . . 171.5(4) no
    C7 N1 C1 C2 . . . . -65.1(7) no
    N3 N2 C14 O1 . . . . 6.3(6) no
    C14 N2 N3 C15 . . . . -174.7(5) no
    N3 N2 C14 C13 . . . . -171.4(4) no
    N2 N3 C15 C20 . . . . 3.9(8) no
    N2 N3 C15 C16 . . . . -176.3(5) no
    N4 C24 C25 Cl4 . . . . -4.0(5) no
    C25 C24 C29 C28 . . . . -4.2(6) no
    N4 C24 C29 Cl3 . . . . 0.2(6) no
    N4 C24 C25 C26 . . . . 175.9(4) no
    C29 C24 C25 Cl4 . . . . -178.0(3) no
    C25 C24 C29 Cl3 . . . . 174.0(3) no
    C29 C24 C25 C26 . . . . 1.9(6) no
    N4 C24 C29 C28 . . . . -178.0(4) no
    C24 C25 C26 C27 . . . . 1.3(8) no
    Cl4 C25 C26 C27 . . . . -178.9(5) no
    C25 C26 C27 C28 . . . . -2.3(9) no
    C26 C27 C28 C29 . . . . -0.1(9) no
    C27 C28 C29 C24 . . . . 3.4(8) no
    C27 C28 C29 Cl3 . . . . -174.8(5) no
    N4 C30 C31 C32 . . . . -177.6(5) no
    C31 C30 C35 C36 . . . . 179.7(4) no
    C35 C30 C31 C32 . . . . 1.5(7) no
    N4 C30 C35 C34 . . . . 178.7(4) no
    N4 C30 C35 C36 . . . . -1.2(6) no
    C31 C30 C35 C34 . . . . -0.4(7) no
    C30 C31 C32 C33 . . . . -2.2(10) no
    C31 C32 C33 C34 . . . . 1.8(12) no
    C32 C33 C34 C35 . . . . -0.6(11) no
    C33 C34 C35 C36 . . . . 179.8(6) no
    C33 C34 C35 C30 . . . . -0.1(9) no
    C30 C35 C36 C37 . . . . 80.0(6) no
    C34 C35 C36 C37 . . . . -100.0(5) no
    C35 C36 C37 O2 . . . . -61.9(5) no
    C35 C36 C37 N5 . . . . 118.4(4) no
    C39 C38 C43 C42 . . . . 34.4(11) no
    N6 C38 C43 C42 . . . . -145.6(8) no
    N6 C38 C39 C40 . . . . 156.0(8) no
    C43 C38 C39 C40 . . . . -23.9(12) no
    C38 C39 C40 C41 . . . . 27.6(14) no
    C39 C40 C41 C42 . . . . -36.2(12) no
    C39 C40 C41 C44A . . . . -170.9(11) no
    C44A C41 C42 C43 . . . . -177.3(11) no
    C40 C41 C42 C43 . . . . 45.1(11) no
    C42 C41 C44A C45A . . . . -179.5(12) no
    C40 C41 C44A C45A . . . . -47(2) no
    C41 C42 C43 C38 . . . . -46.4(12) no
    C41 C44A C45A C46A . . . . -62.9(18) no
    C2 C1 C6 Cl2 . . . . -179.1(5) no
    N1 C1 C6 Cl2 . . . . 0.1(8) no
    N1 C1 C6 C5 . . . . -179.9(7) no
    N1 C1 C2 Cl1 . . . . -4.7(8) no
    N1 C1 C2 C3 . . . . 175.8(6) no
    C6 C1 C2 Cl1 . . . . 174.5(5) no
    C6 C1 C2 C3 . . . . -5.0(9) no
    C2 C1 C6 C5 . . . . 0.9(10) no
    C1 C2 C3 C4 . . . . 6.3(12) no
    Cl1 C2 C3 C4 . . . . -173.2(7) no
    C2 C3 C4 C5 . . . . -3.3(14) no
    C3 C4 C5 C6 . . . . -0.8(14) no
    C4 C5 C6 C1 . . . . 2.0(12) no
    C4 C5 C6 Cl2 . . . . -178.1(7) no
    C8 C7 C12 C11 . . . . -1.7(6) no
    C8 C7 C12 C13 . . . . -179.9(4) no
    C12 C7 C8 C9 . . . . 1.1(7) no
    N1 C7 C12 C11 . . . . 177.3(4) no
    N1 C7 C8 C9 . . . . -177.8(5) no
    N1 C7 C12 C13 . . . . -1.0(6) no
    C7 C8 C9 C10 . . . . 0.2(8) no
    C8 C9 C10 C11 . . . . -0.8(9) no
    C9 C10 C11 C12 . . . . 0.2(8) no
    C10 C11 C12 C7 . . . . 1.1(7) no
    C10 C11 C12 C13 . . . . 179.3(4) no
    C11 C12 C13 C14 . . . . -100.4(4) no
    C7 C12 C13 C14 . . . . 77.9(5) no
    C12 C13 C14 O1 . . . . -75.5(5) no
    C12 C13 C14 N2 . . . . 102.3(4) no
    N3 C15 C16 C17 . . . . -131.7(6) no
    C20 C15 C16 C17 . . . . 48.2(9) no
    N3 C15 C20 C19 . . . . 133.7(6) no
    C16 C15 C20 C19 . . . . -46.1(8) no
    C15 C16 C17 C18 . . . . -54.2(9) no
    C16 C17 C18 C19 . . . . 57.9(8) no
    C16 C17 C18 C21 . . . . -176.6(7) no
    C17 C18 C19 C20 . . . . -57.3(9) no
    C21 C18 C19 C20 . . . . 176.7(7) no
    C17 C18 C21 C22 . . . . 161.5(8) no
    C19 C18 C21 C22 . . . . -76.0(11) no
    C18 C19 C20 C15 . . . . 51.8(9) no
    C18 C21 C22 C23 . . . . -77.6(11) no
loop_
    _geom_hbond_atom_site_label_D
    _geom_hbond_atom_site_label_H
    _geom_hbond_atom_site_label_A
    _geom_hbond_site_symmetry_A
    _geom_hbond_distance_DH
    _geom_hbond_distance_HA
    _geom_hbond_distance_DA
    _geom_hbond_angle_DHA
    _geom_hbond_publ_flag
    N1 H1 O1 . 0.86 2.28 2.886(4) 128 yes
    N2 H2 O2 4_665 0.86 2.24 3.077(5) 165 yes
    N4 H4A O2 . 0.86 2.32 2.921(6) 127 yes
    N5 H5A O1 3_666 0.86 2.21 3.034(4) 161 yes
    C20 H20A O2 4_665 0.97 2.53 3.330(6) 139 yes
    C36 H36B O1 3_666 0.97 2.41 3.307(5) 155 yes
