# Supplementary material for: 2-[2-(2,6-Dichloro­anilino)phen­yl]-N′-(4-propyl­cyclo­hexyl­idene)acetohydrazide
Source: Acta Crystallogr Sect E Struct Rep Online. 2010 Jan 9;66(Pt 2):o256–7. doi: 10.1107/S1600536809054695 (PMC2979672; doi:10.1107/S1600536809054695)
Supplement: Supplementary file 2 [file e-66-0o256-Isup2.hkl]

#
# h,k,l, Fc-squared, Fo-squared, sigma(Fo-squared) and status flag
#
data_I
_shelx_title ' AK6'
_shelx_refln_list_code          4
_shelx_F_calc_maximum      379.02
_exptl_crystal_F_000      1824.00
_reflns_d_resolution_high  0.7965
 
loop_
 _symmetry_equiv_pos_as_xyz
 'x, y, z'
 '-x, y+1/2, -z+1/2'
 '-x, -y, -z'
 'x, -y-1/2, z-1/2'
 
_cell_length_a    13.0235
_cell_length_b    15.2618
_cell_length_c    26.6255
_cell_angle_alpha  90.000
_cell_angle_beta  118.098
_cell_angle_gamma  90.000
 
_shelx_F_squared_multiplier     1.000
 
loop_
 _refln_index_h
 _refln_index_k
 _refln_index_l
 _refln_F_squared_calc
 _refln_F_squared_meas
 _refln_F_squared_sigma
 _refln_observed_status
   2   0   0       65.00       84.53     32.23 o
   3   0   0      203.79      177.33     29.87 o
   4   0   0     1790.19     1336.28     29.27 o
   5   0   0     2376.97     1739.53     30.86 o
   6   0   0      661.55      635.61     29.37 o
   7   0   0      868.94      872.90     38.32 o
   8   0   0      104.28       91.46     22.15 o
   9   0   0       99.43       40.22     21.46 o
  10   0   0      805.88      712.86     22.70 o
  11   0   0       68.52       84.04     18.22 o
  12   0   0      194.05      142.25     19.85 o
  13   0   0       24.06       48.59     28.34 o
  14   0   0        2.34       -1.08     32.21 o
   1   1   0      681.60      576.59     28.16 o
   2   1   0      395.88      329.59     21.87 o
   3   1   0     4921.55     4742.96     30.49 o
   4   1   0       41.52       33.83     17.06 o
   5   1   0     2036.59     2359.48     21.79 o
   6   1   0     1162.63     1113.28     17.48 o
   7   1   0      519.97      567.10     20.57 o
   8   1   0       55.66       85.93     13.84 o
   9   1   0      107.68       90.21     16.87 o
  10   1   0       13.14       35.08     12.72 o
  11   1   0        1.44        8.25     16.70 o
  12   1   0      107.90      100.18     15.71 o
  13   1   0        5.39       17.20     15.69 o
  14   1   0        0.08       -5.72     15.33 o
   0   2   0        3.25       63.94     35.82 o
   1   2   0       84.61       29.05     24.20 o
   2   2   0    16929.39    18304.96     56.30 o
   3   2   0     4507.03     5055.90     52.37 o
   4   2   0     4037.90     4092.51     31.45 o
   5   2   0       42.67       13.73     14.99 o
   6   2   0        7.73       23.60     15.46 o
   7   2   0     2538.22     2633.58     35.95 o
   8   2   0      775.61      801.43     15.25 o
   9   2   0        0.22       25.60     12.83 o
  10   2   0      123.24      137.23     13.85 o
  11   2   0      112.35      125.11     19.15 o
  12   2   0       11.01       14.28     13.85 o
  13   2   0       17.42       27.16     15.99 o
  14   2   0        0.01        7.25     15.25 o
   1   3   0        4.03       30.75     21.30 o
   2   3   0     4675.77     5320.73     33.55 o
   3   3   0     1823.72     2241.34     22.89 o
   4   3   0     1180.57     1368.33     18.77 o
   5   3   0     1320.80     1253.58     19.25 o
   6   3   0       13.87       17.35     16.97 o
   7   3   0      250.26      289.02     16.16 o
   8   3   0       43.57       84.15     18.33 o
   9   3   0      114.92      148.36     15.38 o
  10   3   0       46.17       35.77     14.22 o
  11   3   0       10.35       10.77     13.39 o
  12   3   0       43.79       52.78     14.99 o
  13   3   0       15.41       41.06     15.98 o
  14   3   0        1.61       18.45     16.80 o
   0   4   0    11015.82    12021.99     62.03 o
   1   4   0      412.90      415.91     17.08 o
   2   4   0      121.11      134.41     16.66 o
   3   4   0      231.94      232.38     16.73 o
   4   4   0     2968.42     2902.31     22.10 o
   5   4   0       42.70       20.47     14.38 o
   6   4   0      981.71      852.00     15.85 o
   7   4   0      412.33      444.11     15.27 o
   8   4   0        3.29       -0.18     13.54 o
   9   4   0      158.86      173.36     14.57 o
  10   4   0        8.35       16.99     13.99 o
  11   4   0       19.06       23.07     14.94 o
  12   4   0        6.78      -17.52     17.66 o
  13   4   0        0.82       23.04     15.96 o
  14   4   0       10.24       39.61     16.08 o
   1   5   0       49.70       63.82     16.84 o
   2   5   0      597.42      773.12     16.95 o
   3   5   0     4281.57     4078.75     24.41 o
   4   5   0       23.36       11.83     13.97 o
   5   5   0     2751.49     2669.48     19.08 o
   6   5   0     1751.10     1757.71     18.55 o
   7   5   0      353.05      299.09     15.70 o
   8   5   0       98.49       84.93     15.33 o
   9   5   0       26.20       38.86     12.24 o
  10   5   0        4.57       14.16     15.56 o
  11   5   0        0.09       11.59     14.24 o
  12   5   0      109.59      104.42     15.04 o
  13   5   0        0.48       22.87     15.33 o
   0   6   0    10442.48    10838.73     50.19 o
   1   6   0     1371.79     1578.57     20.00 o
   2   6   0      269.20      341.58     15.07 o
   3   6   0     1158.71     1034.83     16.67 o
   5   6   0     1159.69     1332.72     16.43 o
   6   6   0      802.83      783.10     14.80 o
   7   6   0      615.14      678.52     17.05 o
   8   6   0      202.43      226.53     13.96 o
   9   6   0      161.93      164.19     13.78 o
  10   6   0       21.93       27.31     14.66 o
  11   6   0        7.95       17.08     14.50 o
  12   6   0        4.34       21.62     16.37 o
  13   6   0        3.98        4.92     14.89 o
   1   7   0       86.94       55.24     14.13 o
   2   7   0      535.39      376.87     15.03 o
   3   7   0     7193.37     7322.94     29.74 o
   4   7   0     1094.08     1156.07     17.52 o
   5   7   0      299.55      241.01     13.47 o
   6   7   0      471.63      476.04     15.15 o
   7   7   0        0.47        0.90     12.80 o
   8   7   0      174.47      201.02     15.15 o
   9   7   0        1.17      -15.28     13.22 o
  10   7   0       60.15       61.60     15.11 o
  11   7   0        0.36       18.93     12.84 o
  12   7   0        4.60       14.22     14.56 o
  13   7   0        0.61      -17.28     16.03 o
   0   8   0     4329.93     4362.23     36.00 o
   1   8   0     2134.16     2021.47     18.43 o
   2   8   0       56.83       49.85     12.79 o
   3   8   0       24.14       42.72     12.30 o
   4   8   0      469.69      512.82     15.10 o
   5   8   0        8.72       28.29     13.68 o
   6   8   0        3.40        2.04     13.50 o
   7   8   0        3.43        4.47     14.22 o
   8   8   0      128.82      115.45     13.38 o
   9   8   0       70.33       82.21     13.29 o
  10   8   0        2.11       11.12     13.28 o
  11   8   0       49.32       63.91     15.93 o
  12   8   0       11.60        2.19     14.69 o
  13   8   0        2.26       21.35     15.36 o
   1   9   0       38.85        7.87     14.42 o
   2   9   0       56.01       33.38     12.70 o
   3   9   0      549.03      548.52     15.59 o
   4   9   0      192.97      258.14     13.11 o
   5   9   0       31.76       41.84     12.73 o
   6   9   0      549.41      534.97     16.43 o
   7   9   0     1092.62      985.29     15.35 o
   8   9   0        0.05       16.85     13.91 o
   9   9   0        1.65       10.35     13.64 o
  10   9   0       94.40       71.29     15.57 o
  11   9   0        0.01       -4.75     14.79 o
  12   9   0        9.35       14.97     17.00 o
   0  10   0     2637.82     2375.50     25.31 o
   1  10   0      207.11      233.90     13.59 o
   2  10   0       39.64       55.46     13.21 o
   3  10   0     1050.56     1145.85     16.29 o
   4  10   0       15.03       43.03     12.61 o
   5  10   0       90.12       75.30     13.38 o
   6  10   0        5.53       17.73     13.73 o
   7  10   0       64.98       40.80     12.42 o
   8  10   0        6.51       12.77     12.67 o
   9  10   0       41.58       53.38     15.79 o
  10  10   0        2.83        4.61     15.31 o
  11  10   0        0.88        3.58     14.48 o
  12  10   0        0.79       17.20     15.78 o
   1  11   0        4.20       34.28     12.02 o
   3  11   0       40.25       46.05     13.56 o
   4  11   0      573.85      567.96     14.46 o
   5  11   0      965.36      908.02     14.44 o
   6  11   0      741.62      736.93     14.62 o
   7  11   0        2.16       17.13     12.82 o
   8  11   0      228.14      224.94     16.25 o
   9  11   0      165.60      145.31     14.41 o
  10  11   0        3.02       19.29     15.00 o
  11  11   0        6.87       22.42     14.63 o
   0  12   0       38.72       41.07     19.64 o
   1  12   0      238.21      215.80     13.73 o
   2  12   0      452.87      505.01     13.14 o
   3  12   0      143.19      130.88     13.83 o
   4  12   0      453.76      519.00     15.55 o
   5  12   0       43.14       52.77     14.08 o
   6  12   0       25.40       34.43     13.72 o
   7  12   0       40.07       35.54     13.85 o
   8  12   0        1.11       -3.14     13.75 o
   9  12   0       13.38       -0.33     14.16 o
  10  12   0        0.28       18.77     15.52 o
  11  12   0        7.92       24.55     15.94 o
   1  13   0       52.21       67.56     14.77 o
   2  13   0      640.43      558.73     14.88 o
   3  13   0        7.72       21.05     13.84 o
   4  13   0       92.54       86.92     12.75 o
   5  13   0        6.29       23.04     14.49 o
   6  13   0       27.48       23.52     13.24 o
   7  13   0       26.73       46.29     14.99 o
   8  13   0        2.45       -3.95     13.08 o
   9  13   0        2.98      -13.44     14.70 o
  10  13   0        6.82        1.23     15.91 o
   0  14   0      298.06      402.06     21.92 o
   1  14   0      130.88      104.19     14.42 o
   2  14   0        0.21       31.92     13.51 o
   3  14   0      144.48      122.25     13.25 o
   4  14   0       46.48       64.47     14.39 o
   5  14   0        0.28       11.19     13.59 o
   6  14   0       53.76       45.90     14.74 o
   7  14   0        3.67       23.45     14.73 o
   8  14   0        8.62       -2.24     13.29 o
   9  14   0        0.51        9.42     16.59 o
   1  15   0      429.43      383.99     13.91 o
   2  15   0       32.15       56.09     13.56 o
   3  15   0       91.50      100.13     15.18 o
   4  15   0      117.62       79.10     14.42 o
   5  15   0       87.78       63.48     13.98 o
   6  15   0       73.20       74.73     14.82 o
   7  15   0        3.02       28.84     15.25 o
   8  15   0       10.06       25.90     13.94 o
   0  16   0        2.39       -1.91     17.85 o
   1  16   0      103.50      113.33     14.05 o
   2  16   0        0.94       26.30     13.75 o
   3  16   0       64.75       77.06     14.96 o
   4  16   0       52.86       70.92     15.95 o
   5  16   0        9.76       24.38     16.56 o
   6  16   0        0.05        5.32     15.24 o
   7  16   0        0.00        2.63     16.53 o
   1  17   0       11.92       18.97     15.34 o
   2  17   0       58.16       69.22     13.96 o
   3  17   0       11.25       21.75     15.21 o
   4  17   0        0.20       26.74     17.30 o
   5  17   0        3.74       -1.17     14.29 o
   6  17   0       35.68       39.58     16.17 o
   0  18   0        3.50       19.12     19.47 o
   1  18   0       15.11       23.01     14.01 o
   2  18   0       47.44       39.94     13.87 o
   3  18   0        3.06       17.33     16.01 o
   4  18   0        1.05       16.94     16.15 o
   1  19   0       86.08       55.42     16.06 o
 -14   1   1        1.05        8.47     17.00 o
 -13   1   1        0.14        4.51     15.61 o
 -12   1   1        0.15       42.00     16.13 o
 -11   1   1       96.54      115.45     13.76 o
 -10   1   1       76.65       49.65     15.02 o
  -9   1   1       47.88       44.51     14.84 o
  -8   1   1        1.06       22.76     13.60 o
  -7   1   1      591.61      689.62     15.89 o
  -6   1   1      136.13      154.45     16.29 o
  -5   1   1      184.26      181.17     16.97 o
  -4   1   1      255.77      247.04     16.40 o
  -3   1   1    21259.77    20095.75     62.29 o
  -2   1   1      308.22      378.37     25.43 o
   1   1   1    11370.75    13288.14     64.67 o
   3   1   1     7101.11     6719.26     35.51 o
   4   1   1     1910.73     2523.40     43.55 o
   5   1   1     2207.95     1895.99     19.91 o
   6   1   1       60.81      107.72     14.64 o
   7   1   1      271.08      255.50     17.00 o
   8   1   1       62.24       36.26     14.32 o
   9   1   1       11.64       30.61     16.25 o
  10   1   1       33.73       49.72     14.26 o
  11   1   1        1.52       43.33     14.79 o
  12   1   1        0.24       -0.03     14.82 o
  13   1   1        0.02       18.58     14.46 o
  14   1   1        5.21       22.42     15.42 o
 -14   2   1       14.89       22.92     15.64 o
 -13   2   1        5.28       22.26     14.36 o
 -12   2   1       23.09       40.13     16.02 o
 -11   2   1       23.84       50.44     13.59 o
 -10   2   1      136.54      156.81     16.59 o
  -9   2   1       18.04       36.44     15.56 o
  -8   2   1      287.12      337.33     14.18 o
  -7   2   1      813.13      853.98     16.40 o
  -6   2   1      274.32      176.97     14.21 o
  -5   2   1       60.88       41.94     17.02 o
  -3   2   1       77.53       74.51     19.55 o
  -2   2   1    14072.33    16796.90     72.93 o
  -1   2   1    10543.56    13229.81     65.10 o
   0   2   1      394.78      543.50     25.56 o
   2   2   1    18039.84    15971.69     49.91 o
   3   2   1       19.89       53.35     19.72 o
   4   2   1      556.35      588.39     21.54 o
   6   2   1     2721.93     2160.12     20.82 o
   7   2   1      587.20      617.11     15.60 o
   8   2   1        4.99       22.61     14.67 o
   9   2   1       62.13       59.54     13.84 o
  10   2   1       61.74       74.78     15.20 o
  11   2   1       89.46      106.54     15.75 o
  12   2   1       39.63       16.18     14.97 o
  13   2   1        1.57       12.87     16.02 o
  14   2   1        0.31        7.97     16.61 o
 -14   3   1       10.61       24.21     15.69 o
 -13   3   1        2.47       -7.79     15.85 o
 -12   3   1        4.86       37.55     13.50 o
 -11   3   1       38.15       65.79     12.85 o
 -10   3   1        4.51       -3.42     13.05 o
  -9   3   1        1.11       29.66     13.89 o
  -8   3   1      309.16      280.54     14.30 o
  -7   3   1      686.50      742.17     16.54 o
  -6   3   1     1102.55     1138.86     18.00 o
  -5   3   1       25.32       34.64     15.06 o
  -4   3   1    14973.30    16401.42     64.39 o
  -3   3   1    11704.24    12728.67     54.58 o
  -2   3   1       71.33       63.77     18.68 o
  -1   3   1       14.34       13.33     18.44 o
   0   3   1    25859.20    28765.43    104.17 o
   1   3   1    16078.52    16014.93     64.12 o
   2   3   1        0.81       46.13     18.24 o
   3   3   1      105.02      173.69     16.79 o
   4   3   1     5799.50     5756.31     52.63 o
   5   3   1      325.73      300.94     16.47 o
   7   3   1      728.63      690.51     14.92 o
   8   3   1       27.74       41.23     12.90 o
   9   3   1       31.48       53.70     15.91 o
  10   3   1       94.45       95.44     14.57 o
  11   3   1       48.56       58.45     13.01 o
  12   3   1        3.62        6.33     14.79 o
  13   3   1        1.65        1.46     15.34 o
  14   3   1        1.90        2.99     17.09 o
 -14   4   1        0.10        5.39     14.80 o
 -13   4   1        1.11       29.60     16.91 o
 -12   4   1       58.63       44.86     16.36 o
 -11   4   1       51.33       83.46     15.80 o
 -10   4   1       16.43       10.06     14.14 o
  -9   4   1        1.23       22.88     18.51 o
  -8   4   1        9.88       37.65     16.50 o
  -7   4   1      244.50      270.67     16.63 o
  -6   4   1     2330.61     2171.50     20.57 o
  -5   4   1     1433.03     1309.71     17.17 o
  -4   4   1     1143.58     1307.38     18.00 o
  -3   4   1      826.29      865.69     17.76 o
  -2   4   1     1937.23     2302.41     22.25 o
  -1   4   1      663.02      754.98     22.22 o
   0   4   1      856.23      676.88     18.67 o
   1   4   1        5.43       13.57     18.53 o
   2   4   1     1757.48     2503.84     26.03 o
   3   4   1       70.06       86.21     14.43 o
   4   4   1       51.17       30.85     14.45 o
   5   4   1        0.61       13.99     14.69 o
   6   4   1      337.05      410.95     14.24 o
   7   4   1       17.73       40.32     13.59 o
   8   4   1      472.62      417.72     15.18 o
   9   4   1       10.01       20.96     13.42 o
  10   4   1       17.89       42.95     13.09 o
  11   4   1        3.63       30.73     14.35 o
  12   4   1        3.46        4.25     14.65 o
  13   4   1       12.52       28.55     15.74 o
 -14   5   1        0.43       16.61     16.82 o
 -13   5   1       14.54        9.47     15.06 o
 -12   5   1       17.41       32.94     14.81 o
 -11   5   1       92.85      139.11     14.97 o
 -10   5   1        8.68       23.57     13.79 o
  -9   5   1       42.76       69.02     13.29 o
  -8   5   1        5.42       20.31     13.12 o
  -7   5   1      676.33      724.26     16.11 o
  -6   5   1     6641.09     6397.64     67.38 o
  -5   5   1       26.25       14.45     13.16 o
  -4   5   1     1114.15     1013.11     19.97 o
  -3   5   1       83.87       38.24     15.80 o
  -2   5   1     5284.72     5119.28     30.23 o
  -1   5   1        6.87       12.43     16.08 o
   0   5   1      617.05      733.24     18.47 o
   1   5   1     1438.02     1225.05     18.73 o
   2   5   1       34.64       39.11     16.03 o
   3   5   1     1382.59     1627.62     18.29 o
   5   5   1      113.41      116.06     14.19 o
   6   5   1      310.21      323.59     14.22 o
   7   5   1       93.74       94.34     14.51 o
   8   5   1       37.38       40.42     15.03 o
   9   5   1        0.85        0.21     14.39 o
  10   5   1       45.85       38.91     14.67 o
  11   5   1       14.17       46.54     15.09 o
  12   5   1        1.12       21.51     14.86 o
  13   5   1        4.02       18.03     14.49 o
 -13   6   1       14.67       -8.31     16.08 o
 -12   6   1        1.01       17.05     14.09 o
 -11   6   1        8.44       16.37     14.32 o
 -10   6   1       16.84       18.69     13.25 o
  -9   6   1      187.30      178.99     15.35 o
  -8   6   1       49.67       76.08     13.52 o
  -7   6   1      122.04      166.66     14.17 o
  -6   6   1      920.21      884.35     16.90 o
  -5   6   1      320.40      211.39     14.18 o
  -4   6   1      694.16      831.05     15.58 o
  -3   6   1     1705.11     1851.00     18.01 o
  -2   6   1     2904.49     2826.86     21.43 o
  -1   6   1      514.16      453.25     17.87 o
   0   6   1    11043.35    11921.46     59.81 o
   1   6   1    12178.80    12379.74     36.57 o
   2   6   1      226.03      173.08     13.13 o
   3   6   1       74.92      112.48     14.29 o
   4   6   1      705.40      651.22     15.06 o
   5   6   1      115.73      117.91     13.68 o
   6   6   1        4.62       12.50     16.12 o
   7   6   1      414.16      485.86     15.54 o
   8   6   1       38.42       75.63     13.30 o
   9   6   1      212.50      210.22     13.38 o
  10   6   1      109.56      115.56     15.07 o
  11   6   1       18.01       33.15     14.47 o
  12   6   1        0.02       28.01     16.47 o
  13   6   1        1.57       13.73     16.08 o
 -13   7   1        5.97        4.10     14.83 o
 -12   7   1       43.32       54.55     17.12 o
 -11   7   1        2.83       34.98     14.73 o
 -10   7   1       19.12       35.28     13.12 o
  -9   7   1       36.81       42.27     15.56 o
  -8   7   1      402.00      367.68     16.56 o
  -7   7   1       47.01       54.75     12.83 o
  -6   7   1       65.29       86.31     13.08 o
  -5   7   1     1998.94     1867.39     30.68 o
  -4   7   1      151.20      151.00     14.34 o
  -3   7   1      769.50      708.52     16.38 o
  -2   7   1      844.81      960.53     16.67 o
  -1   7   1      473.45      475.82     16.94 o
   0   7   1     1343.15     1459.32     17.47 o
   1   7   1     2022.68     2060.60     36.78 o
   3   7   1     5650.31     5921.23     49.85 o
   4   7   1      107.61      105.91     14.56 o
   5   7   1       50.95       45.00     13.69 o
   6   7   1      116.82       85.12     13.26 o
   7   7   1        0.05       18.92     12.23 o
   8   7   1       78.73      103.08     13.19 o
   9   7   1       15.33       19.96     13.30 o
  10   7   1       67.82       75.92     13.97 o
  11   7   1       29.26       29.14     14.44 o
  12   7   1        8.60       14.12     13.90 o
  13   7   1        0.01       15.34     16.01 o
 -13   8   1        0.45       -0.86     17.44 o
 -12   8   1       36.02       24.07     13.85 o
 -11   8   1       46.72       38.91     13.60 o
 -10   8   1      113.31      101.99     14.21 o
  -9   8   1       67.71       35.79     12.85 o
  -8   8   1      144.00      139.31     13.22 o
  -7   8   1      205.97      212.81     13.88 o
  -6   8   1     1375.14     1224.69     18.21 o
  -5   8   1        8.18       24.55     14.72 o
  -4   8   1      462.26      434.08     15.58 o
  -3   8   1      392.48      362.99     13.21 o
  -2   8   1     1472.64     1636.59     17.36 o
   0   8   1      806.53     1126.35     16.36 o
   1   8   1     1191.27      869.74     16.64 o
   2   8   1      994.10      794.12     17.19 o
   3   8   1      774.44      934.35     14.04 o
   4   8   1      232.42      258.77     14.46 o
   5   8   1        0.02       16.48     14.58 o
   6   8   1      102.91      115.42     13.43 o
   7   8   1      168.39      141.04     13.78 o
   8   8   1      348.08      331.56     13.48 o
   9   8   1       25.52       43.29     12.98 o
  10   8   1       52.75       54.05     12.68 o
  11   8   1        2.11       11.80     14.80 o
  12   8   1       11.97       25.31     15.07 o
 -12   9   1       13.29       32.10     14.84 o
 -11   9   1        0.00       18.48     15.59 o
 -10   9   1        0.00       -3.61     12.65 o
  -9   9   1       53.04       64.23     13.65 o
  -8   9   1       14.13       25.00     13.23 o
  -7   9   1      741.42      729.53     14.42 o
  -6   9   1       55.16       54.65     13.95 o
  -5   9   1       48.94       29.56     16.28 o
  -4   9   1       28.31        6.52     12.83 o
  -3   9   1     1113.59      953.58     15.09 o
  -2   9   1     1093.42      957.15     14.57 o
   0   9   1      198.29      202.96     13.02 o
   1   9   1       22.28        4.96     11.47 o
   2   9   1     2930.62     2956.06     19.11 o
   3   9   1      256.12      282.12     14.84 o
   4   9   1      593.95      643.05     15.87 o
   5   9   1      417.27      471.48     13.74 o
   6   9   1      373.37      349.68     15.30 o
   7   9   1       85.50       97.43     14.41 o
   8   9   1        9.92       -0.33     14.13 o
   9   9   1       59.22       79.35     16.13 o
  10   9   1       48.93       49.23     14.40 o
  11   9   1        4.58       -4.73     13.35 o
  12   9   1        0.89        0.11     15.61 o
 -12  10   1        8.82       29.86     15.36 o
 -11  10   1        6.67       15.01     14.65 o
 -10  10   1      241.86      235.44     14.88 o
  -9  10   1        0.12        4.08     13.20 o
  -8  10   1       41.63       38.98     13.96 o
  -7  10   1      243.75      220.73     14.02 o
  -6  10   1       69.54       62.05     12.89 o
  -5  10   1      756.60      814.24     16.47 o
  -4  10   1      112.73       81.52     13.81 o
  -3  10   1      614.33      594.53     18.59 o
  -2  10   1      771.97      723.74     16.32 o
  -1  10   1      265.21      327.99     13.49 o
   0  10   1     1073.68     1193.27     16.58 o
   1  10   1      877.89      614.76     13.63 o
   2  10   1      382.14      492.91     13.38 o
   3  10   1     1886.79     1486.12     16.02 o
   4  10   1      220.21      189.57     13.90 o
   5  10   1      550.81      548.27     14.65 o
   6  10   1        4.98        2.87     14.09 o
   7  10   1      100.05       80.39     13.94 o
   8  10   1        5.93       33.57     15.04 o
   9  10   1        1.06       -6.39     12.89 o
  10  10   1       69.51       33.95     13.59 o
  11  10   1        1.40       10.97     13.69 o
  12  10   1        2.15       20.34     16.89 o
 -12  11   1        0.34       34.32     14.82 o
 -11  11   1       19.44        9.00     15.60 o
 -10  11   1       28.70       29.17     12.64 o
  -9  11   1        0.42        9.75     16.17 o
  -8  11   1       17.35       31.68     13.48 o
  -7  11   1       32.35       42.82     17.48 o
  -6  11   1        2.61       27.17     12.39 o
  -5  11   1     1538.13     1471.73     18.62 o
  -4  11   1      888.31      999.27     15.34 o
  -3  11   1     1263.80     1306.26     31.90 o
  -2  11   1      114.91       80.03     13.48 o
  -1  11   1      858.36      859.05     15.10 o
   0  11   1        3.26       22.50     14.27 o
   1  11   1      225.08      321.47     12.64 o
   2  11   1       11.33       18.18     12.28 o
   3  11   1      173.56      134.61     14.09 o
   4  11   1      110.35      101.85     13.91 o
   5  11   1      278.07      306.93     14.55 o
   6  11   1      243.02      330.81     13.23 o
   7  11   1        0.59       23.65     12.54 o
   8  11   1      104.61       75.48     13.33 o
   9  11   1      122.14      115.53     14.06 o
  10  11   1        3.38        9.87     14.02 o
  11  11   1       10.74       18.36     14.90 o
 -11  12   1        2.44       -2.03     14.35 o
 -10  12   1        8.24       24.02     15.53 o
  -9  12   1        9.10       12.43     14.85 o
  -8  12   1       19.97       17.39     15.29 o
  -7  12   1      238.23      189.39     13.47 o
  -6  12   1      192.80      215.73     13.16 o
  -5  12   1       31.19       34.21     16.39 o
  -4  12   1       18.29       25.12     13.51 o
  -3  12   1        1.32       25.06     11.67 o
  -2  12   1      496.44      386.65     15.00 o
  -1  12   1      539.98      525.14     15.00 o
   0  12   1     1020.83      945.29     15.50 o
   1  12   1      241.85      188.02     13.60 o
   2  12   1      523.35      627.69     16.58 o
   3  12   1      242.48      224.67     14.07 o
   4  12   1       28.81       23.93     13.52 o
   5  12   1      136.26      136.50     14.62 o
   6  12   1       23.15       38.69     13.80 o
   7  12   1      576.53      454.09     15.15 o
   8  12   1       29.34       37.61     15.20 o
   9  12   1        1.71       14.21     15.13 o
  10  12   1        0.03       -6.08     15.11 o
  11  12   1        1.08       14.63     14.59 o
 -10  13   1        2.21       16.08     16.57 o
  -9  13   1       29.89       29.38     14.47 o
  -8  13   1       15.30        9.99     14.74 o
  -7  13   1       42.69       42.12     13.77 o
  -6  13   1       48.78       58.16     13.63 o
  -5  13   1      147.10      205.28     14.84 o
  -4  13   1       28.42       53.65     12.24 o
  -3  13   1      131.97      133.06     12.73 o
  -2  13   1       17.04       41.70     13.06 o
  -1  13   1      464.08      385.90     14.05 o
   0  13   1       63.24       45.36     13.77 o
   1  13   1     1091.14      914.27     15.73 o
   2  13   1       22.84       11.11     13.18 o
   3  13   1      252.98      268.42     13.88 o
   4  13   1      165.90      121.24     14.49 o
   5  13   1      161.05      160.05     15.06 o
   6  13   1      112.45       85.47     13.19 o
   7  13   1       53.66       32.72     13.57 o
   8  13   1       10.74       35.61     16.48 o
   9  13   1        1.41       38.30     14.62 o
  10  13   1       11.39       21.76     16.42 o
 -10  14   1       38.65       41.74     14.95 o
  -9  14   1       29.84       51.79     16.35 o
  -8  14   1       32.69       48.48     15.18 o
  -7  14   1       12.39       17.06     14.14 o
  -6  14   1      114.51      124.03     13.93 o
  -5  14   1      168.32      129.99     14.15 o
  -4  14   1       17.27       39.10     12.97 o
  -3  14   1      149.89      215.91     13.64 o
  -2  14   1      518.31      479.89     13.18 o
  -1  14   1      114.08      132.26     13.31 o
   0  14   1      333.47      314.05     17.05 o
   1  14   1       22.50       17.04     13.08 o
   2  14   1      345.56      406.94     14.90 o
   3  14   1      155.62      130.34     13.41 o
   4  14   1       34.38       19.86     15.48 o
   5  14   1        0.02       26.46     12.73 o
   6  14   1       14.52       10.93     14.24 o
   7  14   1       58.75      102.35     15.14 o
   8  14   1       11.73       16.60     14.75 o
   9  14   1        6.50       18.90     15.40 o
  -9  15   1        3.48       12.02     14.85 o
  -8  15   1        5.82       14.59     15.03 o
  -7  15   1       24.19       20.37     15.05 o
  -6  15   1        4.49       30.45     14.81 o
  -5  15   1        2.83       12.09     13.92 o
  -4  15   1      204.45      184.42     14.81 o
  -3  15   1      480.25      426.61     17.50 o
  -2  15   1      368.89      356.99     14.29 o
  -1  15   1       43.50       76.70     13.70 o
   0  15   1        0.04       10.65     12.07 o
   1  15   1       61.80       50.43     14.78 o
   2  15   1       95.73       75.04     13.32 o
   3  15   1      426.90      406.69     16.68 o
   4  15   1       37.11       15.33     13.79 o
   5  15   1       14.82       33.79     13.75 o
   6  15   1        0.10        7.13     13.70 o
   7  15   1       26.34       48.54     15.30 o
   8  15   1        5.58       19.17     15.86 o
  -8  16   1       23.06       19.87     15.71 o
  -7  16   1       13.79       27.25     16.63 o
  -6  16   1       14.22       27.41     17.07 o
  -5  16   1        2.51        7.13     17.72 o
  -4  16   1        5.13       10.75     14.20 o
  -3  16   1      175.13      187.68     13.65 o
  -2  16   1       12.23       34.37     13.75 o
  -1  16   1        9.27       12.11     15.14 o
   0  16   1      414.31      407.49     15.80 o
   1  16   1        0.01       -4.92     14.67 o
   2  16   1        4.61       13.17     13.07 o
   3  16   1      194.71      211.17     15.10 o
   4  16   1       23.37       29.79     14.79 o
   5  16   1       66.48       50.58     13.92 o
   6  16   1        3.24       28.65     16.55 o
   7  16   1       18.43       28.70     15.91 o
  -6  17   1       96.58       56.04     16.35 o
  -5  17   1      110.68      150.46     18.83 o
  -4  17   1       93.63       80.70     15.77 o
  -3  17   1        3.15       18.38     14.48 o
  -2  17   1        5.22        6.62     13.86 o
  -1  17   1        0.32       12.38     16.23 o
   0  17   1        4.98        2.51     14.21 o
   1  17   1       17.69        6.30     15.70 o
   2  17   1       17.33       46.21     14.39 o
   3  17   1       13.99        8.96     15.34 o
   4  17   1       49.48       50.66     14.05 o
   5  17   1       63.50       69.16     15.80 o
   6  17   1       72.54       81.89     15.04 o
  -5  18   1       23.07       20.56     15.82 o
  -4  18   1       23.44       35.71     14.73 o
  -3  18   1        2.09       16.60     15.80 o
  -2  18   1        5.28        2.85     15.62 o
  -1  18   1       41.44       26.29     14.84 o
   0  18   1        1.03       15.05     16.08 o
   1  18   1       60.65       23.79     14.77 o
   2  18   1        8.76       24.53     14.47 o
   3  18   1        8.62       11.10     16.80 o
   4  18   1        0.66       33.45     15.23 o
  -2  19   1       77.61       53.26     15.33 o
  -1  19   1       42.79       52.56     15.60 o
   0  19   1        0.09        7.99     15.05 o
   1  19   1       14.19       29.60     16.93 o
 -14   0   2        9.80       24.44     22.21 o
 -13   0   2        5.53       35.91     21.96 o
 -12   0   2      410.56      337.76     22.24 o
 -11   0   2       45.33       46.47     19.11 o
 -10   0   2      289.80      297.87     21.46 o
  -9   0   2       18.65       28.07     18.85 o
  -7   0   2       33.89       60.65     19.14 o
  -6   0   2     2167.12     1649.25     58.19 o
  -5   0   2     6901.25     5771.42     49.42 o
  -4   0   2     1688.64     1135.28     31.99 o
  -3   0   2    14406.62    12612.45    198.06 o
  -2   0   2    26777.95    29000.99    369.17 o
  -1   0   2     4323.85     4770.68     78.54 o
   0   0   2    18373.20    20270.99    216.38 o
   1   0   2     1569.65     1585.94     39.53 o
   2   0   2    10394.32     9629.98     64.66 o
   5   0   2      441.97      364.58     23.99 o
   6   0   2      448.96      464.95     24.10 o
   7   0   2        9.43       25.75     26.11 o
   8   0   2      345.23      377.22     22.13 o
   9   0   2       33.31        2.98     22.10 o
  10   0   2      590.72      624.04     21.77 o
  11   0   2       27.79       45.67     21.02 o
  12   0   2       29.66       41.17     19.54 o
  13   0   2        8.61       43.79     20.13 o
 -14   1   2        0.05        0.29     18.30 o
 -13   1   2        0.01       34.59     16.15 o
 -12   1   2       34.84       47.67     14.50 o
 -11   1   2       19.83       17.01     13.97 o
 -10   1   2       43.41       45.48     16.09 o
  -9   1   2      341.92      319.76     15.68 o
  -8   1   2     1492.14     1425.24     20.50 o
  -7   1   2      730.18      663.99     15.87 o
  -6   1   2       10.13       39.32     16.29 o
  -5   1   2     4134.09     4432.99     41.49 o
  -4   1   2       81.68      116.92     20.62 o
  -3   1   2    20392.94    19720.22    150.64 o
  -2   1   2      129.23      135.25     22.83 o
  -1   1   2    18502.23    20989.38     96.25 o
   0   1   2     1023.95      913.43     30.35 o
   1   1   2     5365.32     5634.96     44.04 o
   2   1   2    18148.70    19393.40    128.25 o
   3   1   2      338.63      406.31     19.50 o
   4   1   2     2761.20     3169.77     23.85 o
   5   1   2       65.21       99.00     15.65 o
   6   1   2     2786.81     2612.63     32.56 o
   7   1   2      525.93      541.81     16.10 o
   8   1   2      386.01      386.41     14.46 o
   9   1   2      250.03      245.38     15.00 o
  10   1   2      141.99      171.19     17.02 o
  11   1   2        2.35       12.22     13.73 o
  12   1   2       21.67       33.18     17.18 o
  13   1   2       10.44       13.78     16.28 o
 -14   2   2        6.05       17.35     18.20 o
 -13   2   2       20.84       16.62     13.47 o
 -12   2   2       42.99       42.54     14.94 o
 -11   2   2       50.91       60.66     15.57 o
 -10   2   2        0.43        7.54     14.88 o
  -9   2   2       97.71      134.08     14.01 o
  -8   2   2        4.64       11.69     15.15 o
  -7   2   2     1863.33     1854.41     20.94 o
  -6   2   2     3931.01     3538.46     22.16 o
  -5   2   2        0.20       24.30     15.70 o
  -3   2   2       12.69       29.34     18.20 o
  -2   2   2     9903.35    12641.76     51.56 o
  -1   2   2     6611.23     9178.21     84.03 o
   0   2   2     6878.34     8061.00    440.20 o
   1   2   2    17400.53    19824.47     89.77 o
   2   2   2     4988.45     5573.59     53.04 o
   3   2   2     6175.81     7391.54     34.02 o
   4   2   2     1836.27     1469.38     18.65 o
   5   2   2      127.50      112.76     14.77 o
   6   2   2      218.20      209.55     14.16 o
   7   2   2        0.74       24.84     14.43 o
   8   2   2      380.38      453.75     15.24 o
   9   2   2      383.54      392.24     17.53 o
  10   2   2      120.80      120.21     19.42 o
  11   2   2        6.41       31.20     14.03 o
  12   2   2       18.24       43.95     15.27 o
  13   2   2        0.43       33.12     17.19 o
 -14   3   2        5.10       11.33     15.22 o
 -13   3   2       24.45       31.03     15.57 o
 -12   3   2        7.46       12.81     14.82 o
 -11   3   2       33.97       37.22     14.89 o
 -10   3   2        1.06       39.02     14.81 o
  -9   3   2      273.68      260.68     15.32 o
  -8   3   2        6.61        3.05     13.11 o
  -7   3   2      573.43      803.90     16.11 o
  -6   3   2       53.27       82.77     14.02 o
  -5   3   2      140.28      104.32     15.77 o
  -4   3   2      129.74      182.12     17.86 o
  -3   3   2    20062.50    20711.81    117.17 o
  -2   3   2     1785.76     2115.24     27.36 o
  -1   3   2    24155.22    26013.37    135.50 o
   0   3   2    12504.79    16137.00     55.88 o
   1   3   2    11525.39    11246.39    276.05 o
   2   3   2       44.77       73.08     21.13 o
   3   3   2     1102.18     1329.30     21.30 o
   4   3   2     3148.43     2557.14     20.74 o
   5   3   2      541.27      452.61     14.46 o
   6   3   2       25.12       50.72     14.00 o
   7   3   2      411.94      398.80     14.47 o
   8   3   2        0.01       26.57     13.23 o
   9   3   2      138.04      109.83     14.51 o
  10   3   2      148.85      188.50     19.77 o
  11   3   2        7.08       20.51     15.49 o
  12   3   2        2.76       20.00     16.24 o
  13   3   2       51.77       30.53     15.39 o
 -14   4   2        0.71       26.04     16.44 o
 -13   4   2       49.02       39.77     16.10 o
 -12   4   2        0.23       -0.64     13.56 o
 -11   4   2        0.27        6.05     13.15 o
 -10   4   2       39.65       40.32     13.32 o
  -9   4   2      116.89       84.11     14.23 o
  -8   4   2      631.09      584.64     15.84 o
  -7   4   2      338.26      313.61     14.37 o
  -6   4   2      153.58      113.74     14.03 o
  -4   4   2      494.77      479.24     15.63 o
  -3   4   2    16215.71    14975.74     69.06 o
  -2   4   2     2698.20     3051.15     26.30 o
  -1   4   2     4770.55     6340.41     37.11 o
   0   4   2    12100.21    12025.33     44.06 o
   1   4   2    30679.76    29733.58    128.89 o
   2   4   2      669.28      801.91     18.57 o
   3   4   2     2691.78     2349.70     21.26 o
   4   4   2       27.93       33.85     13.31 o
   5   4   2      263.87      311.09     15.23 o
   6   4   2      549.07      406.17     14.95 o
   7   4   2       16.47       16.07     15.35 o
   8   4   2        3.13       17.48     16.77 o
   9   4   2        4.14       25.46     16.68 o
  10   4   2      235.24      236.71     14.47 o
  11   4   2       82.21       70.96     14.08 o
  12   4   2        0.14        6.83     14.43 o
  13   4   2       15.80       21.74     16.32 o
 -14   5   2       16.91       29.82     16.15 o
 -13   5   2        2.88      -10.91     16.09 o
 -12   5   2       71.28       56.08     15.01 o
 -11   5   2        6.54       23.29     13.44 o
 -10   5   2        7.52       31.72     14.34 o
  -9   5   2       14.34       17.91     13.04 o
  -8   5   2      118.89      138.87     14.26 o
  -7   5   2      141.90      162.44     13.52 o
  -6   5   2      148.86       94.37     12.88 o
  -5   5   2     6104.13     5928.78     35.78 o
  -4   5   2       36.41       58.70     14.00 o
  -3   5   2    11671.96    12722.29     50.36 o
  -2   5   2     2540.91     2161.93     23.06 o
  -1   5   2     5526.28     4730.48     32.96 o
   0   5   2      395.95      327.72     15.79 o
   1   5   2     8197.15     8044.24     32.57 o
   2   5   2       40.15       51.09     15.64 o
   3   5   2      264.62      229.74     15.01 o
   4   5   2      123.00      142.85     15.62 o
   5   5   2      635.94      587.45     16.29 o
   6   5   2      271.47      233.87     14.72 o
   7   5   2        4.97       11.49     13.63 o
   8   5   2      105.30      118.63     15.51 o
   9   5   2        3.49       24.32     12.69 o
  10   5   2        0.02       32.43     15.34 o
  11   5   2      111.17       89.76     15.41 o
  12   5   2        0.84       23.29     15.67 o
  13   5   2        0.26       23.65     14.69 o
 -14   6   2        0.23       33.66     16.81 o
 -13   6   2        0.06        8.74     14.42 o
 -12   6   2        2.32       24.35     13.80 o
 -11   6   2        1.17       20.67     13.16 o
 -10   6   2      116.75      121.79     13.28 o
  -9   6   2      381.37      343.85     14.95 o
  -8   6   2        6.60       -4.67     15.13 o
  -7   6   2      500.73      459.33     13.49 o
  -6   6   2     1145.79     1227.58     15.86 o
  -5   6   2     2529.38     2577.78     21.81 o
  -3   6   2       17.50       40.87     13.37 o
  -2   6   2       60.79       40.78     14.00 o
  -1   6   2        4.59       15.60     15.73 o
   0   6   2       90.83       75.17     14.32 o
   1   6   2     3534.48     3429.05     22.38 o
   2   6   2      480.32      466.85     15.92 o
   3   6   2     5075.33     5604.55     26.91 o
   4   6   2      303.74      269.44     14.52 o
   5   6   2      164.76      173.69     15.27 o
   7   6   2     1045.63      899.01     16.32 o
   8   6   2        1.15        4.65     13.26 o
   9   6   2        0.78       -1.46     12.62 o
  10   6   2        9.82       27.04     15.42 o
  11   6   2        7.24       16.67     14.93 o
  12   6   2        0.59       -0.13     15.61 o
  13   6   2        0.93       -4.55     14.70 o
 -13   7   2        0.15       28.73     14.64 o
 -12   7   2        7.59       17.63     14.03 o
 -11   7   2        0.03       22.48     14.45 o
 -10   7   2       11.62       18.05     13.82 o
  -9   7   2     1008.74      992.10     19.13 o
  -8   7   2      147.83      190.85     13.82 o
  -7   7   2      502.30      557.00     14.32 o
  -6   7   2     1925.82     1779.10     17.29 o
  -5   7   2       41.17       23.66     13.27 o
  -4   7   2     1134.60     1149.75     16.98 o
  -3   7   2      691.11      615.96     14.60 o
  -2   7   2       10.64       37.61     13.83 o
  -1   7   2      129.80      119.47     13.16 o
   0   7   2      975.47      981.54     17.18 o
   1   7   2     4606.84     5145.65     39.06 o
   3   7   2      206.05      136.39     14.19 o
   4   7   2       13.86       28.67     13.67 o
   5   7   2     2214.67     2065.55     22.12 o
   6   7   2      513.91      498.69     15.65 o
   7   7   2      348.57      366.14     13.82 o
   8   7   2      331.04      327.14     13.27 o
   9   7   2       27.76       30.72     14.36 o
  10   7   2       37.70       39.31     14.61 o
  11   7   2       13.76       34.45     14.27 o
  12   7   2        3.29      -13.05     14.93 o
 -13   8   2        0.67        0.16     15.92 o
 -12   8   2        0.40       13.19     15.63 o
 -11   8   2        1.54       25.59     13.55 o
 -10   8   2       39.69       28.61     12.80 o
  -9   8   2       18.23       30.61     14.11 o
  -8   8   2     1345.39     1171.01     16.64 o
  -7   8   2      260.80      315.07     14.39 o
  -6   8   2      227.22      181.52     15.18 o
  -4   8   2      254.15      271.50     16.76 o
  -3   8   2       12.45       46.39     13.91 o
  -2   8   2        8.65       11.46     12.26 o
  -1   8   2     2069.90     2128.05     19.16 o
   0   8   2      723.95      793.84     14.64 o
   1   8   2      110.67       81.41     12.73 o
   2   8   2       60.64       87.99     12.52 o
   3   8   2        7.35       23.03     12.90 o
   4   8   2      136.38      149.88     14.00 o
   5   8   2      289.96      293.71     15.08 o
   6   8   2       64.68       86.57     12.64 o
   7   8   2      419.02      429.13     15.74 o
   8   8   2      134.89      125.12     13.24 o
   9   8   2       30.37       32.20     13.63 o
  10   8   2        0.21       27.73     14.37 o
  11   8   2        0.14        0.59     16.29 o
  12   8   2        7.82       18.06     16.25 o
 -13   9   2        9.53       26.49     15.55 o
 -12   9   2       35.54       33.73     15.45 o
 -11   9   2        0.01       22.48     13.98 o
 -10   9   2       39.92       45.85     13.56 o
  -9   9   2        3.53        5.73     13.53 o
  -8   9   2        6.51       16.59     15.51 o
  -7   9   2      199.92      230.50     13.92 o
  -6   9   2      643.90      637.08     14.18 o
  -5   9   2       11.48       39.01     14.79 o
  -4   9   2        0.26       16.50     13.55 o
  -3   9   2     2251.91     2230.93     18.48 o
  -2   9   2       43.83       73.58     13.34 o
  -1   9   2     1647.45     1737.57     16.98 o
   0   9   2      828.16      729.36     13.92 o
   1   9   2     1000.35      860.16     14.75 o
   2   9   2      153.79      182.70     13.68 o
   3   9   2       74.64      120.39     13.91 o
   4   9   2      913.46      829.92     14.09 o
   5   9   2       42.36       61.53     13.83 o
   6   9   2        5.95       39.77     13.34 o
   7   9   2       13.35       21.22     14.15 o
   8   9   2       87.80       91.09     15.12 o
   9   9   2       55.12       44.83     12.60 o
  10   9   2        1.17       -2.03     14.17 o
  11   9   2        0.99        0.95     14.59 o
  12   9   2       19.99       38.28     15.09 o
 -12  10   2        1.83       42.74     15.96 o
 -11  10   2        0.06       12.80     13.46 o
 -10  10   2      188.88      181.04     13.89 o
  -9  10   2       88.87      105.94     13.66 o
  -8  10   2       29.29       41.51     13.24 o
  -7  10   2      135.41      152.17     14.44 o
  -6  10   2      406.52      340.52     13.53 o
  -5  10   2       47.00       66.23     13.24 o
  -4  10   2        4.08        0.16     13.54 o
  -3  10   2      185.36      225.71     13.75 o
  -2  10   2      309.00      414.15     13.44 o
  -1  10   2      971.38      754.19     16.66 o
   0  10   2      114.09      126.83     12.84 o
   1  10   2      126.44       93.83     13.17 o
   2  10   2      341.07      273.52     12.66 o
   3  10   2      868.21      811.89     15.87 o
   5  10   2      289.13      368.05     14.56 o
   6  10   2      232.43      222.58     13.64 o
   7  10   2       98.24      120.84     13.62 o
   8  10   2       13.23       26.96     13.98 o
   9  10   2        0.06        7.05     14.95 o
  10  10   2       11.62       22.01     16.04 o
  11  10   2        3.42       -5.30     15.18 o
 -12  11   2        0.10       20.44     16.62 o
 -11  11   2        0.04       43.69     17.24 o
 -10  11   2        0.14        2.51     14.11 o
  -9  11   2      233.10      193.19     14.91 o
  -8  11   2       70.18       81.23     13.17 o
  -7  11   2      229.52      198.98     15.13 o
  -6  11   2       93.15       95.80     14.80 o
  -5  11   2      687.60      662.72     15.33 o
  -4  11   2      748.17      771.40     16.10 o
  -3  11   2      160.31      202.46     13.31 o
  -2  11   2        0.88        7.44     13.35 o
  -1  11   2       29.27       43.30     13.65 o
   0  11   2      417.57      363.21     14.07 o
   1  11   2       16.42       41.39     12.09 o
   2  11   2       73.93       95.13     13.94 o
   3  11   2       65.19       41.01     12.78 o
   4  11   2     1338.56     1279.31     15.40 o
   5  11   2      180.35      172.36     14.23 o
   6  11   2      443.31      343.44     13.15 o
   7  11   2       37.46       58.00     13.31 o
   8  11   2      123.22      129.02     15.91 o
   9  11   2        2.35        1.36     15.08 o
  10  11   2        0.44        4.82     13.85 o
  11  11   2        0.07       10.58     14.95 o
 -11  12   2       26.90       26.18     15.14 o
 -10  12   2        8.83       25.98     15.26 o
  -9  12   2       23.91       41.58     16.30 o
  -8  12   2       58.08       78.39     18.22 o
  -7  12   2       22.11       36.09     13.07 o
  -6  12   2       37.54       55.52     15.05 o
  -5  12   2      100.34      101.56     13.65 o
  -4  12   2      162.37      110.19     15.27 o
  -3  12   2     3341.88     3192.78     24.55 o
  -2  12   2      842.70      708.57     15.07 o
  -1  12   2        6.51       28.12     13.18 o
   0  12   2      114.16      157.19     15.04 o
   1  12   2       66.73       63.77     13.49 o
   2  12   2      157.04      199.08     13.34 o
   3  12   2       24.69       31.05     14.77 o
   4  12   2      361.58      379.21     14.62 o
   5  12   2      117.11      139.97     12.63 o
   6  12   2       13.16       32.49     14.22 o
   7  12   2        4.52       16.62     13.80 o
   8  12   2       13.81       28.00     16.61 o
   9  12   2       29.23       39.29     15.50 o
  10  12   2        0.37       16.24     14.27 o
 -11  13   2        3.09        7.40     16.44 o
 -10  13   2        0.24       -3.05     15.00 o
  -9  13   2        2.59       12.50     14.02 o
  -8  13   2        1.99       17.49     14.00 o
  -7  13   2      111.26      131.47     14.22 o
  -6  13   2        0.39       27.43     16.72 o
  -5  13   2        2.16       34.03     13.83 o
  -4  13   2        0.11        2.77     12.74 o
  -3  13   2        9.03       16.48     13.08 o
  -2  13   2        1.52        0.47     12.92 o
  -1  13   2      557.25      597.71     15.15 o
   0  13   2       64.63       80.07     14.25 o
   1  13   2       22.50       65.59     14.35 o
   2  13   2        5.74       11.24     12.61 o
   3  13   2       48.98       23.98     12.62 o
   4  13   2      112.61       85.35     12.71 o
   5  13   2       15.93       32.83     14.09 o
   6  13   2       70.95       84.00     13.27 o
   7  13   2        0.17       11.57     15.05 o
   8  13   2        0.02       -3.15     14.84 o
   9  13   2       25.41       32.53     15.64 o
  10  13   2        5.33       -4.46     17.38 o
 -10  14   2       18.67       13.33     15.20 o
  -9  14   2        0.31       12.17     14.90 o
  -8  14   2       45.89       49.25     13.41 o
  -7  14   2       10.11       19.75     15.44 o
  -6  14   2        5.21        7.98     15.13 o
  -5  14   2      194.11      182.41     14.28 o
  -4  14   2       59.11       62.52     12.81 o
  -3  14   2       97.61       86.56     14.84 o
  -2  14   2      211.16      181.82     14.77 o
  -1  14   2        6.22       23.13     13.75 o
   0  14   2      190.56      164.95     16.16 o
   1  14   2        0.41       14.36     14.89 o
   2  14   2        1.77      -19.21     14.24 o
   3  14   2       16.15       45.61     15.31 o
   4  14   2       66.05       83.98     14.67 o
   5  14   2        1.33        9.44     13.52 o
   6  14   2       23.59       36.43     13.46 o
   7  14   2        4.35        0.85     14.28 o
   8  14   2        5.17        5.38     14.28 o
   9  14   2       19.33       17.50     16.14 o
  -9  15   2        1.85        5.43     15.41 o
  -8  15   2       19.73       13.42     15.63 o
  -7  15   2        0.04       32.18     15.97 o
  -6  15   2        2.17       25.71     14.21 o
  -5  15   2      173.76      170.49     13.88 o
  -4  15   2       43.96       48.69     14.41 o
  -3  15   2      198.86      164.80     13.49 o
  -2  15   2        0.21        4.78     15.92 o
  -1  15   2        0.23        4.83     13.94 o
   0  15   2      124.29      112.34     13.18 o
   1  15   2      269.27      234.01     15.49 o
   2  15   2       88.37       88.15     14.00 o
   3  15   2       45.36       60.18     14.80 o
   4  15   2        3.25       28.76     14.81 o
   5  15   2        0.02       17.26     13.50 o
   6  15   2       85.81       94.91     15.17 o
   7  15   2        0.25        9.19     15.97 o
   8  15   2        2.26        7.01     17.43 o
  -8  16   2       34.93       27.56     15.10 o
  -7  16   2       10.46        9.64     14.46 o
  -6  16   2        1.98       19.55     16.82 o
  -5  16   2        4.14       23.38     14.39 o
  -4  16   2        1.35       16.14     15.69 o
  -3  16   2       38.47       36.54     13.68 o
  -2  16   2       43.66       28.30     15.34 o
  -1  16   2       65.32       75.02     15.91 o
   0  16   2       81.29      115.26     15.20 o
   1  16   2       46.70       40.70     12.84 o
   2  16   2       11.20       27.15     14.50 o
   3  16   2        0.18       13.41     15.46 o
   4  16   2       71.41       62.26     13.84 o
   5  16   2       18.74        9.86     15.95 o
   6  16   2        4.19       14.17     14.85 o
   7  16   2        0.48        4.43     15.53 o
  -7  17   2       28.65       37.49     15.60 o
  -6  17   2        0.17       11.33     17.61 o
  -5  17   2       14.11       50.68     18.34 o
  -4  17   2        1.13       10.45     14.21 o
  -3  17   2        0.15        7.02     15.17 o
  -2  17   2       59.75       49.56     16.83 o
  -1  17   2       25.85       19.64     14.22 o
   0  17   2       10.82       19.67     14.68 o
   1  17   2        1.77       11.56     15.50 o
   2  17   2        4.66        6.79     15.58 o
   3  17   2        3.04       25.28     13.91 o
   4  17   2        0.24       22.73     15.32 o
   5  17   2        0.32       18.00     15.36 o
   6  17   2        2.81       14.91     16.24 o
  -5  18   2       21.01       15.93     15.83 o
  -4  18   2        0.71        6.60     16.21 o
  -3  18   2        6.15       13.69     15.87 o
  -2  18   2       13.75       34.21     17.27 o
  -1  18   2        8.80       12.88     14.15 o
   0  18   2        0.00       26.72     14.21 o
   1  18   2       21.44       19.31     14.80 o
   2  18   2       12.21       30.48     15.90 o
   3  18   2       17.52       11.51     16.58 o
   4  18   2        0.09       12.85     17.07 o
  -2  19   2       19.40       19.05     15.43 o
  -1  19   2       13.20       16.91     16.26 o
   0  19   2        2.44        4.44     15.67 o
   1  19   2      103.73       83.28     17.44 o
 -15   1   3        5.69       20.50     16.21 o
 -14   1   3        0.01        7.19     15.47 o
 -13   1   3      127.28      125.46     18.46 o
 -12   1   3       18.82        8.80     16.15 o
 -11   1   3       98.73       81.15     13.52 o
 -10   1   3      204.03      233.91     15.35 o
  -9   1   3        0.59       17.66     14.71 o
  -8   1   3      347.85      284.42     14.82 o
  -7   1   3       12.80       25.96     16.19 o
  -6   1   3      320.50      218.16     18.44 o
  -5   1   3       80.14       25.55     17.18 o
  -4   1   3     1088.28     1113.82     23.31 o
  -3   1   3    10431.80    12278.07     46.76 o
  -2   1   3     5790.40     6944.72     51.90 o
   1   1   3    36324.01    38988.07    165.83 o
   2   1   3    14112.48    16002.06     83.98 o
   3   1   3       92.25       52.60     19.71 o
   4   1   3     2287.27     2524.78     25.31 o
   6   1   3      669.93      550.47     14.81 o
   7   1   3      911.26      805.60     19.03 o
   8   1   3      112.98      132.05     14.47 o
   9   1   3       52.34       42.14     14.38 o
  10   1   3        8.42        7.55     13.91 o
  11   1   3        0.31        0.94     13.65 o
  12   1   3       20.56       13.73     14.95 o
  13   1   3       16.64       25.30     16.07 o
 -14   2   3        0.34        8.55     16.05 o
 -13   2   3       17.52       18.40     15.06 o
 -12   2   3       80.71      102.37     15.36 o
 -11   2   3      138.84      180.78     14.80 o
 -10   2   3        3.05       15.51     13.46 o
  -9   2   3        9.66       20.77     13.13 o
  -8   2   3        5.16        7.28     14.32 o
  -7   2   3        1.29       24.31     15.77 o
  -6   2   3     2633.00     2480.53     20.52 o
  -5   2   3     3581.80     3351.64     22.02 o
  -4   2   3      691.71      746.81     19.23 o
  -3   2   3     2250.14     2611.09     28.95 o
  -2   2   3    42980.37    48735.88    315.45 o
   0   2   3     6737.92     8116.57     65.16 o
   1   2   3     5088.22     5244.96     35.57 o
   2   2   3    11086.21    10931.93     41.06 o
   3   2   3     3935.35     2899.00     24.47 o
   4   2   3     1430.50     1420.82     18.50 o
   5   2   3      197.87      222.51     14.42 o
   6   2   3       42.11       33.91     16.92 o
   7   2   3       10.47       40.67     14.98 o
   8   2   3       25.84       23.63     16.22 o
   9   2   3      300.14      269.75     16.03 o
  10   2   3       82.91       90.97     13.74 o
  11   2   3        7.17       15.59     14.35 o
  12   2   3        9.39       22.06     13.53 o
  13   2   3        0.07       23.72     17.03 o
 -14   3   3        4.87        4.53     17.74 o
 -13   3   3       16.44       30.62     14.30 o
 -12   3   3       14.21       14.54     13.79 o
 -11   3   3        1.59       16.78     13.69 o
 -10   3   3        2.80       15.34     14.54 o
  -9   3   3      209.96      213.25     15.06 o
  -8   3   3        9.90       22.98     14.03 o
  -7   3   3       26.34       22.87     14.27 o
  -6   3   3     4952.09     5078.02     30.63 o
  -5   3   3     5586.30     5641.31     27.62 o
  -4   3   3     6714.52     7945.47     32.81 o
  -3   3   3      802.87      945.41     22.11 o
  -1   3   3     2661.27     3077.98     33.61 o
   0   3   3       22.79       82.34     20.07 o
   1   3   3    22932.66    25468.18    163.39 o
   2   3   3     6511.88     5728.95     30.90 o
   3   3   3      602.45      503.99     17.46 o
   4   3   3      653.51      560.75     18.33 o
   5   3   3      615.55      504.70     15.33 o
   6   3   3     1191.09     1250.63     17.31 o
   7   3   3     1017.29      901.90     16.64 o
   8   3   3        4.88       24.37     14.81 o
   9   3   3       39.80       51.72     15.67 o
  10   3   3        9.99       26.30     12.69 o
  11   3   3       16.71       40.41     15.42 o
  12   3   3        0.31       -0.01     15.60 o
  13   3   3       13.67       28.40     15.67 o
 -14   4   3        1.88       22.16     16.33 o
 -13   4   3       57.93       56.23     14.35 o
 -12   4   3       89.78      127.85     14.55 o
 -11   4   3        9.89      -11.06     13.27 o
 -10   4   3      116.00      118.80     14.45 o
  -9   4   3       41.01       53.74     14.25 o
  -8   4   3      255.29      220.59     14.68 o
  -7   4   3      414.39      404.46     13.94 o
  -6   4   3      625.49      680.14     15.36 o
  -5   4   3      299.84      234.82     16.41 o
  -4   4   3      774.96      970.48     18.44 o
  -3   4   3     3201.59     3349.08     24.74 o
  -2   4   3     4987.32     6215.87     32.96 o
  -1   4   3    10396.22    10328.51     41.63 o
   0   4   3    27535.47    28386.09     81.72 o
   1   4   3     2599.06     2863.42     24.49 o
   2   4   3     1168.85      948.62     18.41 o
   3   4   3      831.04      705.86     19.60 o
   4   4   3      528.67      603.46     17.51 o
   5   4   3      114.90      127.57     14.97 o
   6   4   3     1063.35     1029.93     15.14 o
   7   4   3      248.20      242.77     15.23 o
   8   4   3      252.55      161.99     14.30 o
   9   4   3      274.60      222.37     16.17 o
  10   4   3        3.05       15.05     17.73 o
  11   4   3       10.33       29.62     15.36 o
  12   4   3        1.24        0.59     13.44 o
  13   4   3        1.54       27.13     14.98 o
 -14   5   3        5.23       24.33     15.13 o
 -13   5   3        0.18        9.27     16.57 o
 -12   5   3       16.40       13.43     13.94 o
 -11   5   3        2.85       -5.84     13.17 o
 -10   5   3       24.99       41.30     13.23 o
  -9   5   3       20.79       38.39     14.00 o
  -8   5   3      342.76      378.22     13.13 o
  -7   5   3      201.53      232.38     14.75 o
  -6   5   3     2302.88     2565.89     27.65 o
  -5   5   3     1428.67     1313.36     15.90 o
  -4   5   3     1167.88     1543.76     18.30 o
  -3   5   3     1081.82     1357.99     18.70 o
  -2   5   3      814.65      675.84     17.44 o
  -1   5   3     2274.23     2049.78     21.25 o
   0   5   3      974.32      810.75     18.55 o
   1   5   3      220.72      273.41     18.40 o
   2   5   3     3431.63     2887.47     22.76 o
   3   5   3     4710.86     4567.57     25.44 o
   4   5   3      772.25      995.03     17.55 o
   5   5   3        3.01       13.18     12.38 o
   6   5   3       10.16       29.77     14.30 o
   7   5   3      137.30      112.20     14.12 o
   8   5   3      393.94      478.65     15.48 o
   9   5   3        4.09       -0.33     13.21 o
  10   5   3        7.46        8.73     12.78 o
  11   5   3       17.98       12.62     15.16 o
  12   5   3       19.58       22.69     14.55 o
  13   5   3        0.62       21.29     15.81 o
 -14   6   3        8.85       24.57     16.60 o
 -13   6   3       15.63       34.61     15.87 o
 -12   6   3        0.71       17.60     15.18 o
 -11   6   3       56.18       48.64     13.18 o
 -10   6   3      808.20      711.71     15.80 o
  -9   6   3      471.03      452.33     15.47 o
  -8   6   3      334.11      340.43     13.79 o
  -6   6   3      209.52      250.05     13.49 o
  -5   6   3      116.88       81.99     12.32 o
  -4   6   3     5379.90     5627.53     36.70 o
  -3   6   3       35.40       44.58     14.47 o
  -2   6   3      215.06      207.41     14.69 o
  -1   6   3      640.52      703.16     15.74 o
   0   6   3     2261.18     2636.52     21.73 o
   1   6   3     1576.79     1656.05     18.47 o
   2   6   3      623.26      554.28     16.80 o
   3   6   3      406.57      407.06     14.84 o
   4   6   3     1193.98     1279.25     16.08 o
   5   6   3       27.52       50.00     13.35 o
   6   6   3      135.89      118.68     12.98 o
   7   6   3        2.61       -0.30     14.45 o
   8   6   3       14.57       54.03     19.40 o
   9   6   3       18.29       15.04     14.53 o
  10   6   3       69.45       69.89     14.55 o
  11   6   3        0.02       36.59     15.96 o
  12   6   3        0.09       11.06     15.20 o
 -14   7   3       16.02       29.72     15.42 o
 -13   7   3       23.82       19.49     16.10 o
 -12   7   3        0.63        2.83     14.93 o
 -11   7   3       35.99       31.33     14.55 o
 -10   7   3        7.50       15.61     14.13 o
  -9   7   3      622.18      503.31     14.75 o
  -8   7   3       23.79       30.88     12.84 o
  -7   7   3      336.95      365.48     14.15 o
  -6   7   3      101.06       91.47     15.27 o
  -5   7   3      486.28      451.32     16.14 o
  -4   7   3      976.31     1233.03     17.45 o
  -3   7   3      372.94      437.38     15.51 o
  -2   7   3     1458.73     1536.11     17.78 o
  -1   7   3      723.23      701.64     14.74 o
   0   7   3       10.31       16.57     13.38 o
   1   7   3      873.39      735.07     16.49 o
   2   7   3     2219.07     2044.68     91.75 o
   3   7   3      853.58      878.16     14.96 o
   4   7   3      241.35      184.24     13.85 o
   5   7   3      698.69      870.09     15.00 o
   6   7   3       10.17       19.77     14.94 o
   7   7   3      124.70      140.73     15.53 o
   8   7   3       27.81       35.67     15.03 o
   9   7   3        5.41       44.88     14.67 o
  10   7   3       30.65       40.03     14.41 o
  11   7   3       10.49       17.22     13.70 o
  12   7   3       12.10       20.06     15.47 o
 -13   8   3        4.68       11.50     14.80 o
 -12   8   3        0.01       18.64     15.37 o
 -11   8   3       17.06       17.08     14.23 o
 -10   8   3       38.20       50.97     13.79 o
  -9   8   3      155.05      149.61     14.17 o
  -8   8   3        5.23       13.37     13.19 o
  -7   8   3      302.94      231.45     14.22 o
  -6   8   3     1318.22     1460.32     17.56 o
  -5   8   3      253.34      284.28     14.78 o
  -4   8   3      344.33      467.42     15.01 o
  -3   8   3      301.25      345.38     15.32 o
  -2   8   3       89.16      125.16     12.32 o
  -1   8   3        3.68       25.28     12.74 o
   0   8   3     1278.11     1314.28     17.73 o
   1   8   3     1114.97     1148.24     17.29 o
   2   8   3      167.77      185.53     14.12 o
   3   8   3     2018.57     2083.90     17.31 o
   5   8   3       61.52       48.00     12.57 o
   6   8   3      199.08      217.72     13.99 o
   7   8   3      252.69      270.31     14.12 o
   8   8   3       12.70       27.62     15.05 o
   9   8   3       19.75       54.86     17.19 o
  10   8   3       95.30       74.15     15.29 o
  11   8   3        2.59        1.04     13.30 o
  12   8   3        0.01       24.48     15.26 o
 -13   9   3        8.43        0.97     16.59 o
 -12   9   3       27.43       21.90     14.36 o
 -11   9   3       57.20       61.99     13.50 o
 -10   9   3       16.70       43.19     15.36 o
  -9   9   3      149.99      184.97     15.14 o
  -8   9   3        0.93       10.13     12.53 o
  -7   9   3      644.55      639.20     16.86 o
  -6   9   3      494.92      596.40     17.74 o
  -5   9   3      910.05      955.86     17.27 o
  -4   9   3       59.17       69.12     13.91 o
  -3   9   3        0.26        3.55     13.60 o
  -2   9   3     1010.43     1094.10     15.03 o
  -1   9   3       32.54       58.91     12.99 o
   0   9   3      206.28      157.82     14.47 o
   1   9   3      749.66      662.19     13.18 o
   2   9   3      329.29      321.94     15.50 o
   3   9   3       36.21       14.34     13.31 o
   4   9   3      162.58      220.40     13.66 o
   5   9   3       76.95       39.52     13.33 o
   6   9   3      524.14      534.26     15.99 o
   7   9   3        7.30       11.58     13.76 o
   8   9   3       15.03       22.35     12.55 o
   9   9   3       56.35       38.49     15.04 o
  10   9   3        0.00       27.62     15.21 o
  11   9   3        5.68       24.20     15.06 o
 -12  10   3        0.75       14.36     13.69 o
 -11  10   3        6.71       34.33     13.84 o
 -10  10   3       76.75       54.74     16.09 o
  -9  10   3       13.57       25.40     14.33 o
  -8  10   3       31.38       48.33     15.64 o
  -7  10   3      189.50      182.79     15.95 o
  -6  10   3        5.36       16.94     16.54 o
  -5  10   3      652.10      714.09     16.27 o
  -4  10   3      105.63       98.28     15.21 o
  -3  10   3      972.38      970.69     14.91 o
  -2  10   3        0.19       28.06     12.83 o
  -1  10   3      455.02      607.79     17.22 o
   0  10   3      696.57      603.99     14.52 o
   1  10   3      245.84      229.62     12.49 o
   2  10   3      657.55      648.88     13.81 o
   3  10   3       34.40       24.53     12.47 o
   4  10   3      185.45      187.33     14.53 o
   5  10   3      658.73      710.09     15.61 o
   6  10   3      641.42      525.42     20.32 o
   7  10   3       61.93       86.15     13.85 o
   8  10   3       93.14       69.90     14.41 o
   9  10   3       40.45       25.17     13.38 o
  10  10   3       12.02       26.97     14.58 o
  11  10   3        4.69       -2.37     17.10 o
 -12  11   3        2.98       30.93     17.74 o
 -11  11   3       33.01       32.16     14.16 o
 -10  11   3        2.29       26.69     14.02 o
  -9  11   3        1.23       10.77     14.96 o
  -8  11   3       34.49       56.27     14.04 o
  -7  11   3        0.55        9.85     14.12 o
  -6  11   3      294.70      238.67     14.77 o
  -5  11   3     1100.94     1043.76     18.97 o
  -4  11   3     1407.19     1444.50     19.04 o
  -3  11   3      931.30      981.09     15.20 o
  -2  11   3      162.04      139.26     12.75 o
  -1  11   3      689.88      609.47     17.83 o
   0  11   3       37.34       53.89     14.55 o
   1  11   3      121.74       89.14     13.84 o
   2  11   3     1248.63     1150.13     15.83 o
   3  11   3      199.74      230.38     14.27 o
   4  11   3      177.75      178.66     12.54 o
   5  11   3      183.15      176.45     13.81 o
   6  11   3      108.24       86.61     14.07 o
   7  11   3       65.33       83.88     14.00 o
   8  11   3       60.30       65.57     14.46 o
   9  11   3       17.51       33.87     14.55 o
  10  11   3        1.28       25.77     16.71 o
  11  11   3        0.07       16.37     18.62 o
 -11  12   3        1.13        7.55     15.01 o
 -10  12   3        5.18       14.53     14.14 o
  -9  12   3        0.68       20.27     14.98 o
  -8  12   3       27.81       31.63     13.98 o
  -7  12   3       60.58       80.36     12.76 o
  -6  12   3      455.34      438.90     15.12 o
  -5  12   3       40.31       18.31     15.64 o
  -4  12   3        8.66       19.30     13.00 o
  -3  12   3       62.28       64.04     13.03 o
  -2  12   3      314.32      342.18     14.26 o
  -1  12   3       85.62       85.46     12.63 o
   0  12   3       11.51        9.26     12.60 o
   1  12   3       95.94      129.36     12.50 o
   2  12   3      429.28      432.56     14.92 o
   3  12   3       75.16       83.82     12.57 o
   4  12   3        3.42       19.07     13.67 o
   5  12   3        1.11       -4.30     14.31 o
   6  12   3        6.34        9.18     15.28 o
   7  12   3       44.88       41.32     15.16 o
   8  12   3       43.52       32.40     14.74 o
   9  12   3        0.12       31.12     16.30 o
  10  12   3        0.15        3.24     16.51 o
 -11  13   3        2.04       14.64     16.48 o
 -10  13   3        0.83       -3.70     16.06 o
  -9  13   3       35.53       29.40     13.46 o
  -8  13   3       19.00       52.08     13.44 o
  -7  13   3        2.17       19.51     13.43 o
  -6  13   3      346.24      314.36     14.89 o
  -5  13   3       14.47       20.14     12.70 o
  -4  13   3      168.40      158.78     12.93 o
  -3  13   3       12.62       18.21     13.42 o
  -2  13   3       98.97      135.82     13.83 o
  -1  13   3      170.76      211.72     13.54 o
   0  13   3       60.73       78.27     13.48 o
   1  13   3      647.77      675.70     23.22 o
   2  13   3      192.48      214.34     13.10 o
   3  13   3       33.02       34.98     12.89 o
   4  13   3        3.04       17.20     13.93 o
   5  13   3       17.38        1.92     12.74 o
   6  13   3      268.51      265.55     14.49 o
   7  13   3       47.26       59.15     13.62 o
   8  13   3        0.02       14.96     16.80 o
   9  13   3        4.09       27.44     17.56 o
 -10  14   3       22.26       28.75     15.03 o
  -9  14   3        0.02        6.68     14.38 o
  -8  14   3       27.46       24.56     13.97 o
  -7  14   3       18.63       27.67     13.47 o
  -6  14   3       89.66       75.05     13.00 o
  -5  14   3       48.51       47.53     15.12 o
  -4  14   3        9.16       -2.54     12.65 o
  -3  14   3       40.15       40.19     12.60 o
  -2  14   3        6.01       37.61     13.25 o
  -1  14   3       42.40       46.24     16.15 o
   0  14   3      814.84      792.71     14.16 o
   1  14   3      100.03      122.14     13.06 o
   2  14   3      149.79      130.24     14.92 o
   3  14   3      143.11      144.13     13.37 o
   4  14   3       25.10       40.55     13.93 o
   5  14   3       51.65       60.82     14.23 o
   6  14   3       57.49       41.86     15.58 o
   7  14   3        4.36        2.47     13.95 o
   8  14   3       61.98       75.26     14.80 o
   9  14   3        8.21       15.50     15.94 o
  -9  15   3       16.90       46.78     16.07 o
  -8  15   3        0.01      -11.04     16.21 o
  -7  15   3       15.75       17.70     14.54 o
  -6  15   3      100.24       92.76     14.96 o
  -5  15   3       33.15       32.73     15.40 o
  -4  15   3       74.90       59.03     14.04 o
  -3  15   3      357.45      354.54     15.52 o
  -2  15   3      415.81      434.09     16.68 o
  -1  15   3       16.26       14.31     17.66 o
   0  15   3        0.08        7.67     14.11 o
   1  15   3       75.94       68.95     14.10 o
   2  15   3       13.91       15.46     15.47 o
   3  15   3      106.93      115.24     14.33 o
   4  15   3       41.80       59.59     13.37 o
   5  15   3        0.41       15.11     13.95 o
   6  15   3        0.27       -8.72     14.33 o
   7  15   3       14.59       21.68     14.47 o
   8  15   3        1.23       14.39     14.49 o
  -8  16   3       47.29       23.21     17.30 o
  -7  16   3       29.57       42.12     14.87 o
  -6  16   3       12.87       20.57     17.06 o
  -5  16   3       20.70       10.62     14.01 o
  -4  16   3        7.27       10.94     14.65 o
  -3  16   3      343.49      319.54     16.08 o
  -2  16   3       35.00       48.57     15.74 o
  -1  16   3       61.17       56.96     14.15 o
   0  16   3      234.25      237.29     15.69 o
   1  16   3       16.03       19.62     14.52 o
   2  16   3        3.97        8.00     15.12 o
   3  16   3       44.21       44.43     13.97 o
   4  16   3       76.49       40.12     14.23 o
   5  16   3       20.11       19.88     14.80 o
   6  16   3        5.81       28.58     15.88 o
   7  16   3       22.08       30.21     15.48 o
  -7  17   3       12.48       17.46     15.05 o
  -6  17   3       86.30       68.94     20.21 o
  -5  17   3      104.75       99.36     15.02 o
  -4  17   3       78.71       82.72     14.51 o
  -3  17   3       37.01       44.60     14.14 o
  -2  17   3        1.60       17.82     16.61 o
  -1  17   3        6.99       14.41     13.55 o
   0  17   3       41.25       41.67     14.41 o
   1  17   3       24.55       38.64     16.80 o
   2  17   3      174.25      146.15     17.07 o
   3  17   3        2.45       17.59     13.93 o
   4  17   3       79.96       98.88     16.36 o
   5  17   3       27.49       14.98     15.10 o
  -5  18   3        0.52       24.10     14.49 o
  -4  18   3       58.60       33.99     17.03 o
  -3  18   3        0.13       16.94     14.80 o
  -2  18   3        5.34       20.43     16.83 o
  -1  18   3        0.21       16.31     17.31 o
   0  18   3       18.96       21.38     17.02 o
   1  18   3       17.13       11.07     16.31 o
   2  18   3       28.02       21.80     16.75 o
   3  18   3       16.25       25.52     15.69 o
   4  18   3        0.17        4.66     14.24 o
  -2  19   3       71.07       46.09     16.59 o
  -1  19   3       74.40       81.37     15.69 o
   0  19   3        9.78       21.59     14.91 o
 -15   0   4        9.79       -2.89     27.69 o
 -14   0   4       65.20       40.41     18.64 o
 -13   0   4       18.63       42.98     20.97 o
 -12   0   4       32.01       46.10     16.88 o
 -11   0   4      211.60      150.78     25.97 o
 -10   0   4      798.03      743.74     25.46 o
  -9   0   4     2036.57     2012.50     44.78 o
  -8   0   4      628.44      558.15     55.64 o
  -7   0   4      239.02      260.65     24.10 o
  -6   0   4     3065.06     2515.35     44.10 o
  -5   0   4     3126.40     3619.62     56.60 o
  -4   0   4    11986.34    12878.24    165.36 o
  -3   0   4   143657.86   140061.44   1863.60 o
  -2   0   4     2276.67     2658.56     49.01 o
  -1   0   4    35516.35    42153.74    597.38 o
   0   0   4    16758.61    20242.80    313.93 o
   1   0   4    85375.82    92703.57   1171.71 o
   2   0   4       56.62       58.57     31.08 o
   3   0   4     1339.73     1086.23     30.44 o
   4   0   4      674.15      573.00     25.06 o
   5   0   4      676.06      540.89     22.10 o
   6   0   4       92.21       71.86     23.14 o
   7   0   4      604.70      741.71     31.71 o
   8   0   4      319.78      282.19     19.15 o
   9   0   4      222.60      302.13     22.21 o
  10   0   4        0.13        8.15     27.12 o
  11   0   4      144.07      131.33     20.98 o
  12   0   4        5.58       15.57     19.58 o
  13   0   4       11.28       23.24     22.50 o
 -15   1   4       11.15        5.23     15.86 o
 -14   1   4        0.12       26.69     14.40 o
 -13   1   4        6.77       15.24     15.82 o
 -12   1   4        0.11       33.66     15.05 o
 -11   1   4       85.51      100.61     14.49 o
 -10   1   4        4.10       16.04     14.43 o
  -9   1   4        2.37       -2.89     13.68 o
  -8   1   4      215.05      168.36     14.13 o
  -7   1   4      283.70      409.75     16.74 o
  -5   1   4      267.61      285.41     17.58 o
  -4   1   4      654.37      822.63     22.35 o
  -3   1   4     5656.68     6285.58     44.89 o
  -2   1   4     5666.51     5253.25     41.02 o
  -1   1   4    19323.87    19714.92     93.85 o
   1   1   4    16632.99    18910.89     73.88 o
   2   1   4      130.06      154.22     20.45 o
   3   1   4      192.94      200.65     17.81 o
   4   1   4      854.17      989.58     17.96 o
   5   1   4      455.10      433.06     14.66 o
   6   1   4       28.45       16.44     13.91 o
   7   1   4     1170.72     1115.27     20.32 o
   8   1   4       25.13       18.62     15.80 o
   9   1   4      250.22      217.20     14.24 o
  10   1   4       38.68       54.06     14.70 o
  11   1   4       32.00       43.95     16.04 o
  12   1   4       29.39       29.34     16.51 o
  13   1   4       22.14       20.77     15.63 o
 -15   2   4       15.59       28.68     15.53 o
 -14   2   4        5.55       15.79     15.00 o
 -13   2   4        6.15       28.41     14.89 o
 -12   2   4       84.66       76.37     14.05 o
 -11   2   4       81.48      109.32     13.42 o
 -10   2   4      148.27      132.63     13.89 o
  -9   2   4       75.29      107.31     16.98 o
  -8   2   4     1395.84     1408.90     17.55 o
  -7   2   4       19.50        3.91     12.78 o
  -6   2   4     4681.98     5206.84     53.29 o
  -5   2   4      343.45      450.06     16.80 o
  -4   2   4     1362.15     1566.00     22.08 o
  -3   2   4    14903.12    16063.51     97.29 o
  -2   2   4     2654.27     2817.26     33.26 o
  -1   2   4     1162.75     1173.40     26.34 o
   0   2   4    12675.22    15008.09     82.51 o
   1   2   4      857.65      846.64     24.99 o
   2   2   4     2991.10     3400.31     27.54 o
   3   2   4     4018.69     4025.66     26.07 o
   4   2   4     8121.37     8197.66     64.00 o
   5   2   4      345.73      430.22     15.60 o
   6   2   4      444.34      469.49     17.15 o
   7   2   4       14.33       20.75     13.48 o
   8   2   4      101.54      103.30     13.80 o
   9   2   4       35.61       21.89     13.05 o
  10   2   4      166.13      136.97     15.92 o
  11   2   4        3.63       25.85     15.08 o
  12   2   4       57.67       51.85     17.37 o
  13   2   4        0.02       12.60     16.76 o
 -15   3   4        3.72       29.75     15.61 o
 -14   3   4        1.53        3.28     16.37 o
 -13   3   4       24.29       30.28     14.12 o
 -12   3   4        2.12        0.92     15.49 o
 -11   3   4      167.06      149.88     14.58 o
 -10   3   4        6.18       31.99     13.17 o
  -9   3   4      141.75      114.74     12.87 o
  -8   3   4      675.52      613.83     16.61 o
  -7   3   4      448.39      481.90     15.51 o
  -6   3   4      724.69      517.97     16.08 o
  -5   3   4       12.94       26.46     17.54 o
  -4   3   4     5168.57     4729.91     29.26 o
  -3   3   4      902.64     1176.32     23.24 o
  -2   3   4     4088.15     5246.35     35.62 o
  -1   3   4      389.01      537.98     22.97 o
   0   3   4     7992.75     7575.81    420.02 o
   2   3   4     4054.67     3803.41     25.77 o
   3   3   4       24.52       33.74     16.38 o
   4   3   4     1141.09     1313.32     18.21 o
   5   3   4       34.71       31.04     13.78 o
   6   3   4        2.94       17.38     15.10 o
   7   3   4      146.16      104.50     14.01 o
   8   3   4      238.40      223.83     14.04 o
   9   3   4      612.89      615.85     16.61 o
  10   3   4        3.47       14.43     12.63 o
  11   3   4        2.77       -6.26     13.87 o
  12   3   4       17.21       23.37     15.90 o
  13   3   4        1.47       11.85     15.90 o
 -14   4   4        0.17       37.33     16.19 o
 -13   4   4        0.12       24.02     14.28 o
 -12   4   4       94.58       87.88     14.06 o
 -11   4   4        1.71       13.98     15.16 o
 -10   4   4      270.91      306.02     14.02 o
  -9   4   4        0.01       29.43     13.48 o
  -8   4   4       69.10       46.66     14.87 o
  -7   4   4      296.65      352.76     14.34 o
  -6   4   4      382.87      321.60     15.39 o
  -5   4   4        8.92       49.09     14.64 o
  -4   4   4    12880.44    12662.92     63.27 o
  -3   4   4     4232.06     4886.54     28.38 o
  -2   4   4    11690.61    10450.88     43.84 o
  -1   4   4      405.74      320.98     18.57 o
   0   4   4     2873.75     2866.41     24.69 o
   1   4   4     5608.28     5214.87     37.35 o
   2   4   4     2160.51     2789.50     22.58 o
   3   4   4     2127.51     1988.05     21.08 o
   4   4   4      392.93      484.71     15.01 o
   5   4   4      361.01      343.18     17.60 o
   6   4   4      149.46      103.08     14.19 o
   7   4   4        0.12        9.90     15.43 o
   8   4   4       10.82       18.28     12.87 o
   9   4   4       73.57      107.74     12.26 o
  10   4   4       42.53       71.09     17.11 o
  11   4   4        5.15       10.72     15.77 o
  12   4   4        0.37        9.03     13.95 o
  13   4   4        2.84       37.49     16.18 o
 -14   5   4        0.88        3.80     15.46 o
 -13   5   4        1.68       21.01     16.26 o
 -12   5   4       44.25       71.88     13.54 o
 -11   5   4       38.04       46.38     14.70 o
 -10   5   4        6.26       32.48     14.24 o
  -9   5   4       43.22       66.30     13.51 o
  -8   5   4      149.86      179.61     14.02 o
  -7   5   4       49.21       63.97     13.52 o
  -6   5   4      369.51      253.05     15.74 o
  -5   5   4      529.07      695.01     17.29 o
  -4   5   4     1396.95     1111.86     18.34 o
  -3   5   4       14.96        9.23     14.54 o
  -2   5   4     3273.63     3363.29     24.93 o
  -1   5   4       18.84       31.92     15.16 o
   0   5   4     4055.04     4617.44     28.80 o
   1   5   4      282.27      317.73     15.65 o
   2   5   4     8770.80     8527.90     95.30 o
   3   5   4     1914.23     1902.57     18.63 o
   4   5   4      428.89      468.49     15.92 o
   5   5   4     1838.29     1897.55     19.86 o
   6   5   4      536.83      529.18     17.72 o
   7   5   4      420.06      522.61     18.36 o
   8   5   4       13.06       33.35     15.60 o
   9   5   4      415.46      324.54     14.65 o
  10   5   4       11.08       39.26     13.05 o
  11   5   4        1.70        6.98     14.02 o
  12   5   4       16.32       28.12     16.47 o
 -14   6   4        0.03       10.47     16.35 o
 -13   6   4        0.67        6.81     14.64 o
 -12   6   4       19.15       38.86     14.50 o
 -11   6   4      128.11      119.40     16.66 o
 -10   6   4      367.77      379.27     15.55 o
  -9   6   4      171.13      192.80     15.57 o
  -8   6   4      278.87      273.58     14.24 o
  -7   6   4      106.56      105.15     13.76 o
  -6   6   4      786.85      815.22     17.13 o
  -5   6   4     1932.35     2228.61     18.56 o
  -4   6   4       12.75       14.78     14.09 o
  -3   6   4      210.94      248.36     14.98 o
  -2   6   4      455.69      380.69     16.44 o
  -1   6   4     3464.27     3922.91     23.34 o
   0   6   4     6576.56     7228.38     30.23 o
   1   6   4     2637.47     3022.04     31.24 o
   2   6   4     2373.27     2363.74     19.96 o
   3   6   4     4690.34     4807.77     29.67 o
   4   6   4       42.94       52.22     12.51 o
   5   6   4      839.09     1024.92     17.24 o
   6   6   4       65.17       65.77     11.98 o
   7   6   4      652.28      583.12     15.16 o
   8   6   4        2.82       23.37     13.79 o
   9   6   4        0.00        4.53     14.61 o
  10   6   4        8.91        3.27     13.36 o
  11   6   4        2.68       10.89     13.11 o
  12   6   4        0.35       29.66     16.05 o
 -14   7   4        8.35       21.48     16.24 o
 -13   7   4       13.94        8.78     14.86 o
 -12   7   4       33.40       34.01     13.74 o
 -11   7   4       34.92       51.59     14.46 o
 -10   7   4        1.08       17.01     14.37 o
  -9   7   4      118.32       92.82     17.05 o
  -8   7   4      293.75      264.99     14.56 o
  -7   7   4       39.83       27.52     15.20 o
  -5   7   4       66.15       80.77     13.42 o
  -4   7   4     2189.46     2217.08     18.34 o
  -3   7   4       65.30       76.62     13.65 o
  -2   7   4     2681.50     2754.21     22.68 o
  -1   7   4     1337.64     1216.16     17.64 o
   0   7   4     2292.61     2316.73     20.14 o
   1   7   4     5621.46     5695.63    281.87 o
   2   7   4      908.68     1156.82     20.46 o
   3   7   4     1890.89     2178.98     21.69 o
   4   7   4        2.33       16.31     15.04 o
   5   7   4        1.60        5.80     14.90 o
   6   7   4       86.49       56.37     14.25 o
   7   7   4        9.98       33.20     12.85 o
   8   7   4      244.86      211.75     14.33 o
   9   7   4       28.81       37.24     14.83 o
  10   7   4       44.34       40.74     14.89 o
  11   7   4       27.33       16.73     14.26 o
  12   7   4        7.75        8.38     14.18 o
 -13   8   4        0.30       13.83     16.10 o
 -12   8   4       14.05       23.08     13.84 o
 -11   8   4       50.06       51.80     14.29 o
 -10   8   4       12.65       15.42     14.40 o
  -9   8   4        6.51       26.25     13.60 o
  -8   8   4      256.09      232.59     16.39 o
  -7   8   4       75.66       63.16     12.76 o
  -6   8   4      626.78      530.73     14.26 o
  -5   8   4        6.83       14.55     14.85 o
  -4   8   4      218.67      226.65     14.13 o
  -3   8   4     1258.52     1052.86     16.72 o
  -2   8   4      513.79      500.88     13.54 o
  -1   8   4       67.39       62.26     13.32 o
   0   8   4     6666.59     7514.14     45.66 o
   1   8   4      124.28      123.75     14.35 o
   2   8   4     3520.79     3240.53     49.74 o
   3   8   4      253.56      303.16     14.42 o
   4   8   4      548.83      436.18     14.84 o
   5   8   4      195.74      168.86     15.11 o
   6   8   4       36.90       56.47     13.75 o
   7   8   4      310.52      323.13     14.32 o
   8   8   4        4.29       11.67     13.40 o
   9   8   4       33.31       29.29     13.12 o
  10   8   4       10.46       18.81     15.67 o
  11   8   4        0.00        3.32     15.24 o
  12   8   4        1.00       17.82     16.06 o
 -13   9   4        0.00       11.86     14.54 o
 -12   9   4       62.93       61.94     15.38 o
 -11   9   4       38.87       35.61     14.84 o
 -10   9   4       68.35       51.64     14.42 o
  -9   9   4      238.25      239.34     14.10 o
  -8   9   4      109.92       94.09     14.34 o
  -7   9   4        6.08       34.73     15.83 o
  -6   9   4       16.18       19.86     13.75 o
  -5   9   4        2.12       27.48     14.73 o
  -4   9   4      169.25      233.68     14.17 o
  -3   9   4     3774.51     3592.14     20.77 o
  -2   9   4      154.62      143.95     13.43 o
  -1   9   4       59.23       46.84     14.55 o
   0   9   4      115.15       92.68     11.84 o
   1   9   4       90.76       77.34     12.80 o
   2   9   4       22.56       -0.37     13.23 o
   3   9   4     1487.07     1332.68     19.30 o
   4   9   4       43.31       48.04     13.44 o
   5   9   4        9.47       17.82     14.24 o
   6   9   4      123.71      155.03     13.50 o
   7   9   4      801.55      762.58     15.63 o
   8   9   4        0.01       20.58     14.79 o
   9   9   4       28.40       27.39     15.75 o
  10   9   4        0.15       11.61     14.66 o
  11   9   4        0.09       11.24     15.27 o
 -13  10   4        7.19       25.09     17.47 o
 -12  10   4        5.46       33.00     14.38 o
 -11  10   4       11.21        3.54     13.13 o
 -10  10   4      225.19      183.27     14.31 o
  -9  10   4       51.65       53.89     14.39 o
  -8  10   4      230.34      251.07     15.29 o
  -7  10   4       32.40       32.06     16.57 o
  -6  10   4        1.12        6.70     14.54 o
  -5  10   4        4.54        6.59     12.92 o
  -4  10   4       40.65       50.97     12.45 o
  -3  10   4     1316.30     1094.80     14.96 o
  -2  10   4       67.88       70.76     13.58 o
  -1  10   4       18.77       16.00     15.04 o
   0  10   4      677.29      563.82     15.47 o
   1  10   4      217.56      184.55     13.71 o
   2  10   4       17.78       52.15     12.77 o
   3  10   4       70.32       67.19     13.98 o
   4  10   4        1.56        7.77     13.19 o
   5  10   4       12.26       24.66     14.60 o
   6  10   4      302.13      256.38     14.83 o
   7  10   4       66.21       72.42     13.13 o
   8  10   4        2.21       32.73     15.40 o
   9  10   4       17.57       20.80     13.97 o
  10  10   4        2.10       28.67     15.76 o
  11  10   4        2.27        5.55     16.63 o
 -12  11   4        0.11        1.79     13.86 o
 -11  11   4       38.17       23.65     14.55 o
 -10  11   4        0.33       37.79     14.72 o
  -9  11   4       95.87       99.65     14.12 o
  -8  11   4       27.17       41.04     13.55 o
  -7  11   4      212.26      199.64     15.26 o
  -6  11   4       76.49      120.00     13.61 o
  -5  11   4        1.85       18.70     13.81 o
  -4  11   4      764.40      718.24     15.83 o
  -3  11   4      842.08      719.83     14.69 o
  -2  11   4      155.25      154.33     12.53 o
  -1  11   4      242.13      278.94     15.30 o
   0  11   4        0.80        5.02     14.40 o
   1  11   4       29.38        9.86     12.20 o
   2  11   4      946.50      899.92     17.87 o
   3  11   4       47.24       76.32     13.24 o
   4  11   4     1029.82      966.72     15.36 o
   5  11   4      329.79      372.29     14.59 o
   6  11   4      502.58      444.18     13.47 o
   7  11   4        0.36       -9.61     14.78 o
   8  11   4       16.60       34.13     14.93 o
   9  11   4        3.36       32.75     14.61 o
  10  11   4        2.85       25.87     15.47 o
 -12  12   4       12.71       13.89     15.89 o
 -11  12   4        9.71       27.09     15.54 o
 -10  12   4        1.59        8.12     14.46 o
  -9  12   4        9.65       26.35     12.57 o
  -8  12   4       32.57       66.92     14.44 o
  -7  12   4        0.02       14.57     15.73 o
  -6  12   4        7.47       11.93     12.14 o
  -5  12   4      495.78      537.28     14.35 o
  -4  12   4        6.24       26.69     14.76 o
  -3  12   4      830.74      816.44     15.95 o
  -2  12   4      904.56      934.05     14.88 o
  -1  12   4      338.07      398.56     16.47 o
   0  12   4        0.01       12.86     13.19 o
   1  12   4       47.98       45.38     12.80 o
   2  12   4        8.22       38.45     12.81 o
   3  12   4       22.17       44.42     12.99 o
   4  12   4      325.43      299.18     16.49 o
   5  12   4      189.10      158.52     12.80 o
   6  12   4       11.70       22.22     13.33 o
   7  12   4        9.96       17.39     13.91 o
   8  12   4        2.22       28.74     16.77 o
   9  12   4        0.25       12.00     14.76 o
  10  12   4        1.23       28.51     16.76 o
 -11  13   4       19.93        3.24     15.83 o
 -10  13   4       33.37       47.18     17.30 o
  -9  13   4        7.10        9.52     13.92 o
  -8  13   4       17.53        4.05     13.85 o
  -7  13   4        2.54        6.81     14.06 o
  -6  13   4      120.23      101.86     13.61 o
  -5  13   4      210.68      239.05     13.99 o
  -4  13   4        0.23       24.97     13.34 o
  -3  13   4      176.31      186.36     13.19 o
  -2  13   4        0.67       32.70     13.60 o
  -1  13   4      907.17      942.48     15.69 o
   0  13   4        0.13       21.80     12.73 o
   1  13   4        0.52       29.63     11.70 o
   2  13   4       22.24       16.64     13.06 o
   3  13   4       83.56      119.78     14.76 o
   4  13   4       21.17       31.62     14.11 o
   5  13   4        0.13       23.21     13.81 o
   6  13   4        0.64       11.66     14.51 o
   7  13   4        2.35       18.09     15.01 o
   8  13   4        3.47       36.60     13.98 o
   9  13   4       13.42       12.23     14.38 o
 -10  14   4        5.18        8.22     15.60 o
  -9  14   4        5.41        8.88     14.84 o
  -8  14   4       20.43       23.50     15.06 o
  -7  14   4       51.81       29.17     15.95 o
  -6  14   4       10.09        5.43     14.60 o
  -5  14   4      140.48      159.79     13.55 o
  -4  14   4       41.56       46.33     12.42 o
  -3  14   4       19.93       20.53     12.94 o
  -2  14   4      324.45      343.68     13.78 o
  -1  14   4        6.45       23.46     13.60 o
   0  14   4       32.69       47.12     14.25 o
   1  14   4       57.43       68.82     12.49 o
   2  14   4       53.51       55.80     12.86 o
   3  14   4       53.10       59.27     13.32 o
   4  14   4      157.73      165.87     14.48 o
   5  14   4       14.68       21.42     14.08 o
   6  14   4       13.67        6.60     13.39 o
   7  14   4       17.24       37.61     16.09 o
   8  14   4       15.82       19.44     16.10 o
  -9  15   4        4.09       26.55     15.41 o
  -8  15   4        0.02        9.72     14.80 o
  -7  15   4        6.86       23.11     16.96 o
  -6  15   4        5.75       31.73     15.54 o
  -5  15   4       52.33       70.28     13.51 o
  -4  15   4       68.56       84.84     15.96 o
  -3  15   4      104.29       99.64     14.32 o
  -2  15   4      260.83      253.30     14.38 o
  -1  15   4       32.19       32.03     13.62 o
   0  15   4        0.10       20.72     14.72 o
   1  15   4       75.87       98.60     13.61 o
   2  15   4       85.18       66.48     14.93 o
   3  15   4        3.15       19.61     15.60 o
   4  15   4       46.35       36.28     16.09 o
   5  15   4        0.05        7.93     14.08 o
   6  15   4       44.40       18.37     14.58 o
   7  15   4        0.65       14.46     14.32 o
  -8  16   4       32.70       41.44     15.41 o
  -7  16   4       14.39       27.01     16.38 o
  -6  16   4       23.47       35.02     14.61 o
  -5  16   4        2.13       -1.51     15.75 o
  -4  16   4        0.67       -6.55     14.63 o
  -3  16   4       16.70       39.56     13.72 o
  -2  16   4       24.73       26.15     14.28 o
  -1  16   4       15.97       23.05     13.97 o
   0  16   4       52.45       53.31     14.29 o
   1  16   4        8.21       19.95     15.86 o
   2  16   4       65.07       69.64     14.62 o
   3  16   4        5.09       17.31     12.92 o
   4  16   4       40.36       52.46     15.50 o
   5  16   4       20.32        8.64     14.42 o
   6  16   4        9.23       18.77     14.17 o
  -7  17   4        2.53       27.43     16.11 o
  -6  17   4       11.19       20.93     16.04 o
  -5  17   4       37.33       26.88     14.85 o
  -4  17   4        3.47       25.75     16.29 o
  -3  17   4        0.15       13.77     15.88 o
  -2  17   4       69.24       52.11     15.18 o
  -1  17   4       27.63       46.73     14.32 o
   0  17   4       24.28       24.87     15.52 o
   1  17   4        0.03       12.33     15.56 o
   2  17   4       11.56       31.25     13.64 o
   3  17   4        1.71       18.64     15.35 o
   4  17   4        2.29       25.32     14.67 o
   5  17   4        1.37       11.66     16.93 o
  -5  18   4        5.66       34.78     17.06 o
  -4  18   4       12.69       41.93     15.23 o
  -3  18   4        0.80       21.42     15.21 o
  -2  18   4        2.76       17.37     16.37 o
  -1  18   4       10.63       14.70     14.84 o
   0  18   4        1.14       30.55     14.59 o
   1  18   4       27.65       28.32     14.87 o
   2  18   4       22.27       36.18     14.57 o
   3  18   4       15.47       17.42     16.86 o
  -1  19   4        4.02       10.29     17.00 o
 -15   1   5        7.77       15.12     15.61 o
 -14   1   5        3.08       22.41     15.70 o
 -13   1   5      229.44      221.42     16.41 o
 -12   1   5        0.10       30.47     14.22 o
 -11   1   5       65.61       85.05     17.37 o
 -10   1   5      124.00       90.53     15.06 o
  -9   1   5       31.89       20.41     13.87 o
  -8   1   5      494.61      391.08     16.79 o
  -6   1   5     1434.84     1773.31     21.54 o
  -5   1   5     5591.30     5483.98     58.85 o
  -4   1   5     5302.26     4905.89     32.92 o
  -3   1   5     1356.44     1518.36     25.68 o
  -1   1   5     4937.71     5592.94     45.25 o
   0   1   5     4663.31     5223.63     45.72 o
   1   1   5    49760.54    52361.82    505.84 o
   3   1   5      904.58      845.14     18.93 o
   4   1   5      555.61      457.73     16.50 o
   6   1   5      250.51      224.49     16.45 o
   7   1   5      236.02      261.04     15.37 o
   8   1   5        5.93       14.92     15.05 o
   9   1   5       39.78       24.24     13.80 o
  10   1   5       31.73       34.91     15.06 o
  11   1   5        2.02        2.63     14.65 o
  12   1   5        1.00       12.39     13.79 o
  13   1   5        9.36       19.65     16.43 o
 -15   2   5        0.73       30.96     16.74 o
 -14   2   5        0.08        7.93     16.53 o
 -13   2   5       96.26       80.34     16.50 o
 -12   2   5       50.33       42.57     14.67 o
 -11   2   5       21.30       -3.78     15.10 o
 -10   2   5        4.04        7.04     13.66 o
  -8   2   5       19.87       39.26     14.30 o
  -7   2   5      567.55      636.96     17.52 o
  -6   2   5     2643.92     3070.52     26.04 o
  -5   2   5     1568.94     1254.20     22.01 o
  -4   2   5      106.32      165.18     17.20 o
  -3   2   5    35825.47    37864.50    318.85 o
  -2   2   5     8488.00     9253.38     49.94 o
  -1   2   5     1125.07     1141.12     29.47 o
   1   2   5     1693.81     2316.59     25.61 o
   2   2   5      625.01      544.01     19.79 o
   3   2   5     8174.72     7619.86     43.44 o
   4   2   5       74.20       74.49     16.38 o
   5   2   5      510.41      394.35     14.21 o
   6   2   5      347.13      287.80     15.88 o
   7   2   5      304.71      273.27     14.54 o
   8   2   5      178.42      169.49     14.56 o
   9   2   5       90.97       99.78     13.52 o
  10   2   5       32.25       23.93     15.73 o
  11   2   5        1.17       28.96     13.52 o
  12   2   5       12.27       32.44     14.18 o
  13   2   5        0.03       27.24     18.68 o
 -15   3   5        5.16       10.39     14.94 o
 -14   3   5        0.01       12.39     15.65 o
 -13   3   5       42.11       61.72     14.28 o
 -12   3   5       33.78       34.11     14.91 o
 -11   3   5        0.33       22.38     14.26 o
 -10   3   5      161.10      171.46     15.61 o
  -9   3   5      276.35      224.69     15.90 o
  -8   3   5       38.02       44.52     13.75 o
  -7   3   5      226.13      203.87     13.16 o
  -6   3   5      106.55       90.14     14.05 o
  -5   3   5      775.41     1038.75     18.22 o
  -4   3   5     1449.79     1218.61     21.50 o
  -3   3   5     1517.56     1424.27     24.54 o
  -1   3   5       98.80       78.74     22.08 o
   0   3   5      271.58      357.51     19.59 o
   1   3   5       16.74       22.14     15.43 o
   2   3   5     2034.56     2314.78     24.00 o
   3   3   5      912.61      909.87     16.54 o
   4   3   5      122.85      107.47     14.96 o
   5   3   5        0.32        0.66     15.06 o
   6   3   5      140.91      112.00     14.85 o
   7   3   5       68.27      103.70     16.03 o
   8   3   5      630.86      665.73     15.03 o
   9   3   5        0.01        1.50     13.46 o
  10   3   5       23.57       27.33     15.09 o
  11   3   5       30.67       50.94     15.66 o
  12   3   5        0.18        6.82     15.21 o
 -15   4   5        2.20       10.12     16.33 o
 -14   4   5       20.79       21.02     15.55 o
 -13   4   5        1.57        4.02     14.28 o
 -12   4   5       75.53       67.93     14.31 o
 -11   4   5        2.92      -14.10     15.15 o
 -10   4   5       16.20       37.17     14.35 o
  -9   4   5       44.83       56.05     12.96 o
  -8   4   5       33.52       34.53     13.91 o
  -7   4   5      567.86      400.54     16.02 o
  -6   4   5        1.45       30.71     13.74 o
  -5   4   5        1.82        9.88     14.85 o
  -4   4   5      737.86      667.01     17.77 o
  -3   4   5       13.78       15.94     16.31 o
  -2   4   5    12307.61    13306.25     45.19 o
  -1   4   5     1537.08     1961.01     25.31 o
   0   4   5       96.55      107.35     19.72 o
   1   4   5       86.52      115.96     18.42 o
   2   4   5       78.66       85.72     16.08 o
   3   4   5      177.58      185.86     15.65 o
   4   4   5      648.13      592.04     15.47 o
   5   4   5      636.49      618.25     15.98 o
   6   4   5       31.10       35.93     13.01 o
   7   4   5     1821.95     1680.03     20.98 o
   8   4   5      150.64      171.05     17.23 o
   9   4   5       68.72       63.48     15.32 o
  10   4   5       68.65       78.40     13.18 o
  11   4   5        2.99       22.04     16.10 o
  12   4   5        5.64       22.85     14.65 o
 -14   5   5       25.24       25.02     14.80 o
 -13   5   5       66.73       50.21     16.34 o
 -12   5   5      101.25      106.74     14.90 o
 -11   5   5       26.14       51.96     14.74 o
 -10   5   5       10.76       20.06     14.17 o
  -9   5   5       19.78       30.62     13.20 o
  -8   5   5       33.63       55.37     13.02 o
  -7   5   5       85.34      115.34     15.30 o
  -6   5   5      688.18      591.61     14.03 o
  -5   5   5     8850.48     8939.39     71.10 o
  -4   5   5      740.65      847.60     16.72 o
  -3   5   5     1300.33      938.05     18.01 o
  -2   5   5     1950.72     1948.36     22.10 o
  -1   5   5     2394.54     2361.41     22.43 o
   0   5   5     1746.71     1724.94     22.19 o
   3   5   5       80.64       98.50     15.57 o
   4   5   5     1449.92     1605.76     16.33 o
   5   5   5       60.72       52.76     14.98 o
   6   5   5       25.00       25.66     14.17 o
   7   5   5       65.69       90.36     13.84 o
   8   5   5        7.66       14.54     15.18 o
   9   5   5        8.42       29.51     13.82 o
  10   5   5       33.35       51.89     13.74 o
  11   5   5        3.64       17.99     14.74 o
  12   5   5        0.05       23.32     14.86 o
 -14   6   5        4.92       20.61     15.66 o
 -13   6   5        0.60       13.75     15.81 o
 -12   6   5        0.07        2.13     13.93 o
 -11   6   5       15.19       30.02     13.90 o
 -10   6   5        0.99       -3.66     13.31 o
  -9   6   5        9.44       46.83     13.34 o
  -8   6   5      118.97      110.68     13.83 o
  -7   6   5      687.77      807.89     16.18 o
  -6   6   5       77.86       71.12     12.54 o
  -4   6   5     1293.99     1268.67     16.89 o
  -3   6   5     1620.88     1751.05     19.25 o
  -2   6   5     1382.62     1764.45     19.32 o
  -1   6   5     1799.81     1554.82     17.87 o
   0   6   5      406.76      478.10     18.07 o
   1   6   5      585.31      628.56     17.44 o
   2   6   5       13.96       35.94     15.97 o
   3   6   5      246.81      187.06     14.41 o
   4   6   5     1204.12     1167.90     18.19 o
   5   6   5       70.38       76.69     14.51 o
   6   6   5       10.40       36.35     13.48 o
   7   6   5       63.80       43.46     14.32 o
   8   6   5       19.09       52.61     15.30 o
   9   6   5        9.15       31.85     13.54 o
  10   6   5       20.36       35.38     13.87 o
  11   6   5        0.13        0.05     14.60 o
  12   6   5        0.01        6.71     16.38 o
 -14   7   5        1.11       14.49     15.12 o
 -13   7   5       14.04       21.25     13.93 o
 -12   7   5       11.69       26.85     15.23 o
 -11   7   5      126.66      151.27     15.66 o
 -10   7   5        8.20       13.34     15.43 o
  -9   7   5       19.61       39.62     12.94 o
  -8   7   5      817.25      780.02     14.91 o
  -7   7   5       14.87       48.59     14.74 o
  -6   7   5      300.24      350.27     14.14 o
  -5   7   5      889.81      960.76     18.38 o
  -4   7   5       28.93       69.06     14.54 o
  -2   7   5       74.65       91.62     14.71 o
  -1   7   5      125.70      137.57     14.78 o
   0   7   5     4148.74     4777.20     35.74 o
   1   7   5      782.95     1040.42     15.98 o
   2   7   5        5.41       19.21     12.69 o
   3   7   5      248.07      264.54     14.35 o
   4   7   5       40.96       44.01     13.05 o
   5   7   5      315.54      312.09     14.31 o
   6   7   5       11.44       48.69     15.09 o
   7   7   5        6.35       15.46     12.27 o
   8   7   5       16.64       29.65     14.59 o
   9   7   5       59.95       68.88     15.67 o
  10   7   5       24.46       28.83     15.51 o
  11   7   5        4.47       -1.49     14.13 o
  12   7   5        0.39       10.25     16.44 o
 -14   8   5       14.39       18.92     17.26 o
 -13   8   5        0.32        0.44     15.25 o
 -12   8   5        8.15       14.86     13.62 o
 -11   8   5       16.63       -3.46     14.71 o
 -10   8   5        9.42       -3.97     14.72 o
  -9   8   5       15.11       21.44     14.29 o
  -8   8   5       72.44      102.82     13.09 o
  -7   8   5      516.93      545.64     16.23 o
  -6   8   5      681.35      564.22     14.90 o
  -5   8   5      305.69      292.37     15.84 o
  -4   8   5       81.41      135.64     15.04 o
  -3   8   5       13.39       11.28     13.98 o
  -2   8   5       77.53      111.49     13.65 o
  -1   8   5       36.67       45.69     12.65 o
   0   8   5      804.29     1072.80     17.79 o
   1   8   5      281.89      331.20     14.47 o
   2   8   5      337.70      350.80     15.08 o
   3   8   5      549.39      529.24     14.80 o
   4   8   5      648.39      621.43     15.27 o
   5   8   5      347.62      389.15     13.73 o
   6   8   5       34.97       67.12     13.05 o
   8   8   5        3.96        2.90     13.94 o
   9   8   5        7.04       15.39     13.96 o
  10   8   5        0.80       12.79     14.64 o
  11   8   5        8.78       30.84     15.92 o
 -13   9   5        0.04       -5.39     16.26 o
 -12   9   5       10.06       32.51     15.39 o
 -11   9   5       60.94       30.77     14.80 o
 -10   9   5        3.30       -2.33     12.99 o
  -9   9   5       91.86       71.68     13.68 o
  -8   9   5      410.63      464.46     14.46 o
  -7   9   5       63.42       80.47     13.41 o
  -6   9   5      169.25      207.82     13.56 o
  -5   9   5     1196.16      999.57     16.07 o
  -4   9   5      527.94      404.95     14.83 o
  -3   9   5        6.47       15.24     14.17 o
  -2   9   5     1217.73     1209.37     15.70 o
  -1   9   5     2002.30     2152.49     19.87 o
   0   9   5        0.92        6.81     15.64 o
   1   9   5      650.44      655.07     15.42 o
   2   9   5        2.94        9.74     13.76 o
   3   9   5        2.15       19.17     12.64 o
   4   9   5      662.03      605.28     15.83 o
   5   9   5        1.64       15.62     12.90 o
   6   9   5       14.73       21.13     12.66 o
   7   9   5       74.29       89.87     14.60 o
   8   9   5        2.59       16.86     13.18 o
   9   9   5        0.01       11.38     14.40 o
  10   9   5        5.04       13.59     16.72 o
  11   9   5        6.21        6.50     15.33 o
 -13  10   5       25.87       44.69     16.57 o
 -12  10   5        0.46       13.08     14.03 o
 -11  10   5        8.34        8.57     15.16 o
 -10  10   5      103.43       74.06     12.98 o
  -9  10   5        1.36        5.32     13.01 o
  -8  10   5      127.45      130.95     12.56 o
  -7  10   5      369.56      406.70     17.54 o
  -6  10   5      468.26      497.09     15.70 o
  -5  10   5     1045.14     1123.11     16.29 o
  -4  10   5      390.59      336.65     13.64 o
  -3  10   5     2220.23     1958.47     24.10 o
  -2  10   5      698.97      685.45     13.75 o
  -1  10   5     2045.42     1915.75     21.03 o
   0  10   5      740.43      688.90     13.57 o
   1  10   5      158.29       92.51     13.58 o
   2  10   5        0.08       32.67     14.77 o
   3  10   5        3.57       21.95     14.00 o
   4  10   5      100.18      109.10     12.92 o
   5  10   5      604.67      660.95     15.77 o
   6  10   5      333.63      347.91     14.97 o
   7  10   5      132.36      110.88     14.17 o
   8  10   5       78.90       69.33     14.40 o
   9  10   5        1.28       29.22     15.86 o
  10  10   5        4.14       26.36     16.03 o
 -12  11   5       12.66       43.02     15.52 o
 -11  11   5        2.41        7.06     16.23 o
 -10  11   5        0.14       24.79     17.29 o
  -9  11   5        0.64       -5.70     14.33 o
  -8  11   5       94.80       90.68     14.06 o
  -7  11   5       23.29       23.30     14.19 o
  -6  11   5      840.92      852.73     15.01 o
  -5  11   5      196.37      215.53     14.93 o
  -4  11   5      551.41      375.64     13.93 o
  -3  11   5      375.74      350.54     14.09 o
  -2  11   5      414.16      363.14     14.62 o
  -1  11   5      392.26      406.07     14.48 o
   0  11   5      107.16      145.09     13.81 o
   1  11   5       35.59       28.55     12.50 o
   2  11   5        0.02       -4.99     14.42 o
   3  11   5       40.16       45.15     11.89 o
   4  11   5       28.12       33.74     12.06 o
   5  11   5      215.58      309.46     16.08 o
   6  11   5       27.86       38.53     13.36 o
   7  11   5        3.88       -1.07     14.11 o
   8  11   5        0.49       10.69     13.63 o
   9  11   5        1.28       17.29     14.61 o
  10  11   5        2.13       10.28     16.33 o
 -12  12   5        0.72       19.36     17.29 o
 -11  12   5        1.59       13.35     13.89 o
 -10  12   5       23.20       32.81     12.89 o
  -9  12   5        0.16        3.84     12.89 o
  -8  12   5       18.58       27.24     13.74 o
  -7  12   5      310.93      315.89     13.82 o
  -6  12   5      436.42      377.87     15.99 o
  -5  12   5       34.63       62.67     14.02 o
  -4  12   5        0.49       -3.86     13.67 o
  -3  12   5      277.10      299.66     13.54 o
  -2  12   5      219.27      215.54     13.97 o
  -1  12   5       16.52       29.93     14.79 o
   0  12   5      549.00      489.33     14.31 o
   1  12   5       10.62       25.62     13.31 o
   2  12   5      969.70      861.29     22.48 o
   3  12   5      303.69      294.18     15.02 o
   4  12   5       16.50       27.23     14.02 o
   5  12   5       16.73       16.76     14.25 o
   6  12   5       59.54       48.33     13.31 o
   7  12   5       16.94       27.47     13.85 o
   8  12   5        7.46        6.33     17.04 o
   9  12   5       11.38       12.32     14.93 o
 -11  13   5        3.34      -12.85     14.85 o
 -10  13   5       11.95       27.81     17.58 o
  -9  13   5       50.78       79.66     15.42 o
  -8  13   5        0.60      -10.24     16.33 o
  -7  13   5       22.42       38.30     14.54 o
  -6  13   5       76.37      129.92     16.61 o
  -5  13   5        0.07       21.39     15.22 o
  -4  13   5      408.98      430.15     13.54 o
  -3  13   5        0.31       12.16     13.55 o
  -2  13   5       95.42       72.80     12.45 o
  -1  13   5      232.31      211.48     13.39 o
   0  13   5        1.81        9.75     11.83 o
   1  13   5      523.96      489.57     19.53 o
   2  13   5       72.73       69.33     13.05 o
   3  13   5       12.43       23.82     13.07 o
   4  13   5      114.31      136.97     14.56 o
   5  13   5      190.55      139.79     12.55 o
   6  13   5       72.38       76.57     15.05 o
   7  13   5       17.56       22.64     14.84 o
   8  13   5        1.48       14.60     16.35 o
   9  13   5        6.11       24.28     17.31 o
 -10  14   5       30.63       39.12     16.88 o
  -9  14   5       11.05       12.19     15.00 o
  -8  14   5       15.39       25.29     15.31 o
  -7  14   5       30.02       39.76     15.61 o
  -6  14   5       15.76        8.10     12.92 o
  -5  14   5      108.19      125.23     14.93 o
  -4  14   5       33.24       65.78     14.73 o
  -3  14   5        0.27        2.34     13.02 o
  -2  14   5        3.20       28.34     12.67 o
  -1  14   5       13.28       28.54     15.76 o
   0  14   5      152.08      160.73     13.34 o
   1  14   5       23.84       43.95     12.56 o
   2  14   5      157.64      148.58     15.11 o
   3  14   5       24.38       29.89     13.59 o
   4  14   5        9.95       10.00     12.94 o
   5  14   5        1.01        5.04     13.20 o
   6  14   5       10.74       20.63     13.99 o
   7  14   5       30.49       56.30     14.26 o
   8  14   5        4.40        7.63     14.73 o
  -9  15   5       22.92       38.55     16.67 o
  -8  15   5       11.01       24.20     14.32 o
  -7  15   5        3.55       30.14     15.90 o
  -6  15   5       47.95       72.61     15.53 o
  -5  15   5       88.95       74.84     14.39 o
  -4  15   5       66.49       38.35     14.99 o
  -3  15   5      376.61      339.36     14.89 o
  -2  15   5      542.11      515.00     16.15 o
  -1  15   5        0.95       10.37     13.81 o
   0  15   5        3.76       18.75     13.97 o
   1  15   5       84.04       82.32     14.76 o
   2  15   5        3.30        3.22     12.49 o
   3  15   5       99.39      102.81     14.57 o
   4  15   5       50.63       73.67     14.93 o
   5  15   5       55.59       32.00     16.77 o
   6  15   5        0.60       11.31     14.29 o
   7  15   5       44.82       47.13     16.06 o
  -8  16   5       17.69       28.06     15.27 o
  -7  16   5       48.15       41.54     17.75 o
  -6  16   5        0.18       33.95     16.16 o
  -5  16   5        2.13        8.77     14.29 o
  -4  16   5        6.34       10.39     13.51 o
  -3  16   5      364.81      364.50     16.16 o
  -2  16   5       52.45       42.99     15.27 o
  -1  16   5      140.72      155.06     14.00 o
   0  16   5      171.87      157.99     18.74 o
   1  16   5       20.25       13.98     13.43 o
   2  16   5       56.61       75.20     14.72 o
   3  16   5       38.84       39.59     13.32 o
   4  16   5        9.90       28.01     17.01 o
   5  16   5        3.85       21.33     15.58 o
   6  16   5        4.58       24.08     17.37 o
  -7  17   5        0.10       -6.18     18.35 o
  -6  17   5       20.90       26.07     16.08 o
  -5  17   5       97.32       69.24     17.32 o
  -4  17   5       13.16       20.29     15.25 o
  -3  17   5       20.84       38.54     15.74 o
  -2  17   5        5.98       24.25     15.70 o
  -1  17   5        6.65       14.34     16.29 o
   0  17   5      106.32       97.67     15.08 o
   1  17   5       18.66       19.50     13.89 o
   2  17   5      117.09       80.20     17.02 o
   3  17   5       10.43       22.56     16.05 o
   4  17   5       23.88       18.68     14.58 o
   5  17   5       21.16       20.67     14.41 o
  -5  18   5        3.17       15.21     15.63 o
  -4  18   5       63.60       58.53     15.82 o
  -3  18   5        6.69       28.56     15.31 o
  -2  18   5        1.01       35.77     14.31 o
  -1  18   5        3.15        1.58     14.98 o
   0  18   5       63.64       58.55     14.31 o
   1  18   5        4.96        2.09     15.50 o
   2  18   5       28.44       48.25     17.68 o
   3  18   5       41.03       53.01     14.56 o
 -15   0   6       22.57        4.75     23.78 o
 -14   0   6       70.52       51.48     19.75 o
 -13   0   6      109.52      114.95     19.57 o
 -12   0   6       88.49       86.07     19.95 o
 -11   0   6      233.65      248.58     19.63 o
 -10   0   6      159.76      168.96     21.88 o
  -9   0   6        0.67       -4.82     24.35 o
  -8   0   6        5.34        7.57     22.80 o
  -7   0   6     2108.74     2121.52     31.04 o
  -6   0   6     4842.12     4807.67     66.57 o
  -5   0   6     8676.89     7995.78    136.26 o
  -4   0   6     8706.27     8938.48    124.23 o
  -3   0   6     1184.85     1297.82     37.65 o
  -2   0   6    12042.29    13717.11    218.94 o
  -1   0   6     1138.78      823.92     38.11 o
   0   0   6    18622.29    20884.01    220.84 o
   1   0   6    59123.28    56546.51    757.39 o
   2   0   6     9196.58     9885.63    115.40 o
   3   0   6     2525.50     2365.75     31.41 o
   4   0   6     2023.25     2250.06     44.75 o
   5   0   6      795.15      630.54     22.56 o
   6   0   6      620.68      588.75     19.59 o
   7   0   6      238.22      227.10     20.30 o
   8   0   6       47.32       50.28     18.71 o
   9   0   6       22.97        5.64     19.00 o
  10   0   6        2.14       12.24     20.71 o
  11   0   6        0.75       13.54     22.31 o
  12   0   6        1.60       11.83     18.81 o
 -15   1   6        8.86       13.04     16.43 o
 -14   1   6        1.39       24.54     14.86 o
 -13   1   6       54.83       44.62     14.05 o
 -12   1   6       80.87       96.93     14.29 o
 -11   1   6       44.63       40.46     14.34 o
 -10   1   6        0.43        7.31     14.08 o
  -9   1   6      316.54      270.22     14.84 o
  -8   1   6       53.25       93.79     14.93 o
  -7   1   6      889.04      947.84     16.81 o
  -6   1   6     2144.95     2093.15     45.24 o
  -5   1   6     3516.32     3294.83     27.25 o
  -4   1   6     5825.57     5677.55    164.52 o
  -3   1   6     1377.74     1321.23     25.39 o
  -1   1   6     1724.08     1662.35     33.85 o
   0   1   6    12269.75    14121.02    129.00 o
   1   1   6    16619.13    17235.86     84.30 o
   2   1   6      606.46      522.07     21.11 o
   3   1   6    10114.43    10202.61     49.57 o
   4   1   6     1251.29     1304.64     18.72 o
   5   1   6      195.15      143.36     15.16 o
   6   1   6      566.46      444.43     14.32 o
   7   1   6       33.99       47.35     15.37 o
   8   1   6      264.61      260.03     14.43 o
   9   1   6      133.98      107.86     13.46 o
  10   1   6       37.54       43.70     14.92 o
  11   1   6       23.54       37.34     14.09 o
  12   1   6        4.35        2.24     16.14 o
 -15   2   6        0.09       13.74     15.67 o
 -14   2   6        0.15       11.06     15.05 o
 -13   2   6        0.38       27.10     15.91 o
 -12   2   6      523.35      436.85     14.86 o
 -11   2   6        9.70       23.36     15.50 o
 -10   2   6      219.83      205.77     15.48 o
  -9   2   6       19.27       45.33     14.70 o
  -8   2   6      278.32      263.99     14.64 o
  -7   2   6     2251.00     2356.94     28.63 o
  -6   2   6      778.17      875.69     18.19 o
  -5   2   6      888.17      797.66     17.33 o
  -4   2   6     1249.14     1247.34     21.27 o
  -3   2   6      491.33      365.36     22.23 o
  -2   2   6    14371.69    15331.98     93.61 o
  -1   2   6     5156.03     6490.48     50.56 o
   0   2   6     1680.87     1732.18     24.58 o
   1   2   6     1715.72     1505.71     23.07 o
   2   2   6      259.71      211.92     19.16 o
   3   2   6     1516.39     1423.22     18.75 o
   4   2   6        3.44       16.85     13.56 o
   5   2   6       71.17       31.02     13.84 o
   6   2   6       44.13       65.83     13.08 o
   7   2   6       38.84       52.34     13.05 o
   8   2   6       35.60       73.62     15.15 o
   9   2   6        0.01        2.18     12.63 o
  10   2   6       56.32       76.65     16.64 o
  11   2   6        8.25       16.01     16.00 o
  12   2   6        6.68        1.11     16.04 o
 -15   3   6        1.55        2.00     16.97 o
 -14   3   6        2.22        6.59     15.24 o
 -13   3   6        0.25        3.02     13.57 o
 -12   3   6       17.58       42.01     15.12 o
 -11   3   6       16.56       40.13     13.40 o
 -10   3   6       54.90       75.95     14.47 o
  -9   3   6      283.53      337.35     21.38 o
  -8   3   6       73.21       78.96     13.88 o
  -7   3   6       11.71       33.96     15.17 o
  -6   3   6      379.35      298.36     15.91 o
  -4   3   6    10330.84    11403.12     94.70 o
  -3   3   6      429.00      461.75     23.50 o
  -2   3   6      996.08     1158.02     26.31 o
  -1   3   6     3986.38     4216.95     40.14 o
   0   3   6    11943.41    11149.72     68.76 o
   1   3   6       81.71       90.57     17.72 o
   2   3   6      569.27      660.79     17.71 o
   4   3   6     1173.78     1067.07     16.75 o
   5   3   6       49.35       48.20     15.13 o
   6   3   6       11.13       21.02     13.75 o
   7   3   6      270.60      310.40     12.81 o
   8   3   6       15.81       30.28     15.21 o
   9   3   6      209.35      204.78     14.74 o
  10   3   6       51.11       61.07     13.01 o
  11   3   6        1.54       -3.05     13.54 o
  12   3   6        3.75       -1.15     16.80 o
 -15   4   6        7.75       40.50     17.66 o
 -14   4   6        3.38       16.99     15.82 o
 -13   4   6        0.08        4.33     14.73 o
 -12   4   6       85.72      116.25     14.48 o
 -11   4   6       84.69       82.05     14.87 o
 -10   4   6      399.69      319.57     15.50 o
  -9   4   6       38.08       36.53     17.03 o
  -8   4   6       96.91      105.87     15.49 o
  -7   4   6       23.22        8.14     13.25 o
  -6   4   6     1064.97     1259.17     16.97 o
  -5   4   6      673.95      722.80     17.06 o
  -4   4   6     3790.91     4162.89     38.82 o
  -3   4   6     2366.29     2146.69     24.41 o
  -2   4   6     3647.25     3118.76     31.22 o
  -1   4   6      749.53      796.73     19.33 o
   0   4   6     5846.79     6061.54    330.50 o
   1   4   6     1672.66     1291.29     21.19 o
   2   4   6       25.81       39.97     14.38 o
   3   4   6      266.57      276.80     14.64 o
   4   4   6      234.77      174.65     13.90 o
   5   4   6        0.01       22.75     14.14 o
   6   4   6     1014.96     1092.72     19.74 o
   7   4   6        0.65        0.77     13.99 o
   8   4   6      339.06      262.07     13.51 o
   9   4   6        3.94       30.52     13.89 o
  10   4   6       72.56       48.92     14.95 o
  11   4   6       23.12       60.70     15.39 o
  12   4   6       33.03       31.10     18.72 o
 -15   5   6       17.74        4.35     15.93 o
 -14   5   6       11.39       32.26     15.16 o
 -13   5   6        0.08       37.83     16.10 o
 -12   5   6      114.85      116.30     15.26 o
 -11   5   6       36.76       53.61     14.60 o
 -10   5   6       14.15       21.77     14.34 o
  -9   5   6       16.19       25.94     15.53 o
  -8   5   6       14.12       21.41     13.63 o
  -7   5   6      201.77      222.28     17.82 o
  -6   5   6     2021.95     1885.35     18.48 o
  -5   5   6     3792.69     4793.34     28.68 o
  -4   5   6       44.53       14.82     14.25 o
  -3   5   6     4140.44     3895.97     26.65 o
  -2   5   6    10876.42    12391.30    251.46 o
  -1   5   6       22.51       41.31     16.70 o
   0   5   6     6140.48     7475.82     39.32 o
   1   5   6     3283.11     3577.03     34.67 o
   2   5   6      159.53      184.67     13.94 o
   3   5   6      298.24      387.24     13.40 o
   4   5   6       19.28       26.35     14.29 o
   5   5   6        5.43       -2.56     14.41 o
   6   5   6       55.94       59.78     13.28 o
   7   5   6      161.11      142.32     13.69 o
   8   5   6        1.11       10.16     14.19 o
   9   5   6       18.62       42.01     16.04 o
  10   5   6       19.06       46.54     16.95 o
  11   5   6        3.63       33.20     15.79 o
  12   5   6        7.52        7.01     15.17 o
 -14   6   6        5.87       14.18     15.46 o
 -13   6   6        6.18       26.76     17.06 o
 -12   6   6      215.72      160.42     14.05 o
 -11   6   6        0.62       22.29     13.16 o
 -10   6   6        7.73       27.91     13.17 o
  -9   6   6       15.46       16.13     13.95 o
  -8   6   6       37.82       79.79     13.69 o
  -7   6   6       30.24       37.34     14.98 o
  -6   6   6      295.64      186.94     14.41 o
  -5   6   6       77.71       49.76     14.11 o
  -4   6   6        0.18       27.91     14.07 o
  -3   6   6       24.05        8.25     14.65 o
  -2   6   6     1851.26     1726.53     19.19 o
  -1   6   6      780.65     1066.65     18.49 o
   0   6   6     5867.38     5786.43     32.77 o
   1   6   6      591.95      682.98     15.40 o
   2   6   6     1087.34      966.21     15.82 o
   3   6   6      384.29      400.56     14.65 o
   4   6   6      906.33     1019.67     19.76 o
   5   6   6       52.88       99.33     13.90 o
   6   6   6       82.04       74.82     14.20 o
   7   6   6        1.07        7.21     15.53 o
   8   6   6      200.43      212.24     13.34 o
   9   6   6       39.66       57.34     14.20 o
  10   6   6       16.67       23.82     15.19 o
  11   6   6        0.93       -5.73     14.42 o
  12   6   6        0.36       -0.15     15.14 o
 -14   7   6        3.55       18.77     14.89 o
 -13   7   6        0.76       15.54     14.43 o
 -12   7   6        7.25        6.88     15.67 o
 -11   7   6        2.39        9.37     14.04 o
 -10   7   6      407.63      374.81     14.85 o
  -9   7   6      391.47      293.94     14.56 o
  -8   7   6      122.73      113.42     14.25 o
  -7   7   6        5.05       18.36     13.45 o
  -6   7   6       39.93       51.57     14.86 o
  -5   7   6      733.44      601.13     16.12 o
  -4   7   6      785.75      804.36     18.61 o
  -3   7   6     1408.26     1360.02     16.89 o
  -2   7   6     1849.54     2042.85     19.05 o
  -1   7   6     4971.76     4980.04     29.20 o
   0   7   6     4533.19     5210.20     47.40 o
   1   7   6      814.73      806.11     14.48 o
   2   7   6     7388.77     6949.44     40.70 o
   3   7   6        1.15        3.30     13.96 o
   4   7   6      149.32      116.94     15.07 o
   5   7   6      192.80      243.46     13.66 o
   6   7   6      581.13      552.24     17.16 o
   7   7   6       79.39       72.16     14.65 o
   8   7   6       59.81       62.01     13.26 o
   9   7   6        2.88       16.02     14.66 o
  10   7   6       46.48       37.86     13.85 o
  11   7   6        0.02       -4.50     14.36 o
 -14   8   6        0.21       41.49     17.45 o
 -13   8   6        6.74       12.81     15.01 o
 -12   8   6        4.66        8.34     13.26 o
 -11   8   6       19.62       44.89     14.15 o
 -10   8   6      153.90      155.73     14.52 o
  -9   8   6      118.35      130.54     13.92 o
  -8   8   6       54.63       64.08     13.47 o
  -7   8   6      663.96      510.55     16.43 o
  -5   8   6     1743.76     1575.64     16.89 o
  -4   8   6      312.86      357.53     14.32 o
  -3   8   6        0.59       35.65     13.94 o
  -2   8   6     3264.10     3817.77     23.32 o
  -1   8   6      505.95      708.88     16.33 o
   0   8   6      170.55      226.79     13.68 o
   1   8   6       39.15       43.90     13.20 o
   2   8   6      109.82       95.27     13.63 o
   3   8   6      354.13      363.37     14.38 o
   4   8   6      397.07      446.06     15.51 o
   5   8   6       48.99       20.73     12.91 o
   6   8   6       13.21       35.11     13.98 o
   7   8   6      288.60      309.42     14.63 o
   8   8   6        2.14       16.97     14.43 o
   9   8   6        4.38       12.07     15.09 o
  10   8   6       20.10       44.75     15.94 o
  11   8   6        5.11       32.74     14.96 o
 -13   9   6        0.12        2.11     15.32 o
 -12   9   6       45.11       44.50     14.40 o
 -11   9   6       43.54       63.29     13.65 o
 -10   9   6       16.30        3.51     13.82 o
  -9   9   6      319.83      306.94     16.15 o
  -8   9   6       17.71       61.04     15.17 o
  -7   9   6       64.00       83.47     13.08 o
  -6   9   6      192.43      162.94     13.35 o
  -5   9   6       33.10       33.84     14.10 o
  -4   9   6      365.27      392.46     15.33 o
  -3   9   6     1641.96     1585.43     16.91 o
  -2   9   6      257.94      285.66     14.00 o
   0   9   6      368.00      361.04     15.32 o
   1   9   6     1419.31     1493.87     17.21 o
   2   9   6      334.95      400.39     14.33 o
   3   9   6        1.56        2.54     13.18 o
   4   9   6        8.16       43.83     12.22 o
   5   9   6      128.88      136.94     13.05 o
   6   9   6      636.86      625.79     15.12 o
   7   9   6       74.96       63.07     14.30 o
   8   9   6        2.93       21.90     15.72 o
   9   9   6       38.20       26.94     14.70 o
  10   9   6        0.96       25.63     15.82 o
  11   9   6        5.25       13.61     15.19 o
 -13  10   6        2.11       11.79     16.43 o
 -12  10   6       11.30       10.25     14.93 o
 -11  10   6        3.99        8.02     15.45 o
 -10  10   6      103.39      100.37     12.86 o
  -9  10   6       37.69       41.65     14.18 o
  -8  10   6      124.45       95.17     14.83 o
  -7  10   6      164.49      156.29     14.34 o
  -6  10   6       27.99       58.87     13.67 o
  -5  10   6      153.57      127.37     13.38 o
  -4  10   6      262.93      304.28     13.64 o
  -3  10   6      924.60      834.42     15.09 o
  -2  10   6      465.60      503.88     15.35 o
  -1  10   6      103.21       76.89     15.63 o
   0  10   6      591.14      517.19     15.26 o
   1  10   6      206.72      247.56     13.92 o
   2  10   6      473.27      511.13     14.64 o
   3  10   6       84.00       75.69     12.84 o
   4  10   6      216.32      179.68     14.92 o
   5  10   6      358.44      345.99     14.96 o
   6  10   6       39.05       38.07     13.06 o
   7  10   6       35.53       13.59     14.21 o
   8  10   6       12.60       -0.84     15.32 o
   9  10   6        0.60       21.07     15.92 o
  10  10   6        1.04       13.55     17.02 o
 -12  11   6        0.64       16.60     14.51 o
 -11  11   6       37.54       36.06     14.43 o
 -10  11   6        8.01       24.22     14.83 o
  -9  11   6      141.18      156.41     14.33 o
  -8  11   6       20.61       16.31     16.43 o
  -7  11   6       75.60      104.93     14.69 o
  -6  11   6      126.96      152.95     13.56 o
  -5  11   6      244.35      240.96     13.21 o
  -4  11   6      369.56      353.75     13.26 o
  -3  11   6       42.50       37.78     12.80 o
  -2  11   6       53.93       68.16     14.35 o
  -1  11   6      426.16      466.25     16.01 o
   0  11   6      817.01      868.99     17.36 o
   1  11   6        4.83       23.85     13.27 o
   2  11   6        9.48        5.76     13.67 o
   3  11   6      324.07      310.14     15.02 o
   4  11   6      204.81      182.79     13.28 o
   5  11   6        0.03       34.00     13.41 o
   6  11   6      111.16      107.30     14.61 o
   7  11   6        5.48       19.45     15.52 o
   8  11   6       27.40       20.49     15.25 o
   9  11   6       13.19       40.87     14.65 o
  10  11   6       19.73       28.87     16.89 o
 -12  12   6        2.58       23.99     18.15 o
 -11  12   6       30.05       16.34     14.81 o
 -10  12   6        1.61        7.75     13.65 o
  -9  12   6       45.69       40.82     15.71 o
  -8  12   6        0.03       -0.27     15.12 o
  -7  12   6       35.88       60.66     13.38 o
  -6  12   6      193.87      198.17     14.69 o
  -5  12   6      694.64      657.01     16.33 o
  -4  12   6       28.96       63.70     15.59 o
  -3  12   6     1117.05     1066.92     16.45 o
  -2  12   6      221.54      331.28     14.74 o
  -1  12   6       25.20       63.12     15.06 o
   0  12   6        0.44       24.75     15.53 o
   1  12   6       33.20       24.95     13.22 o
   2  12   6       10.85       -1.76     13.96 o
   3  12   6        3.68       17.76     13.13 o
   4  12   6      148.93      164.40     13.70 o
   5  12   6        0.25        2.48     14.60 o
   6  12   6       54.43       54.83     15.48 o
   7  12   6       26.47       28.32     14.41 o
   8  12   6       48.87       61.82     15.09 o
   9  12   6        4.04       12.12     16.06 o
 -11  13   6       30.74       22.38     14.99 o
 -10  13   6        0.49        8.63     18.40 o
  -9  13   6       24.83       30.26     16.01 o
  -8  13   6       54.11       70.76     16.20 o
  -7  13   6        0.01        1.88     13.90 o
  -6  13   6       40.54       54.81     14.00 o
  -5  13   6       67.92       71.31     12.55 o
  -4  13   6       61.22       70.66     14.38 o
  -3  13   6      133.15      124.55     13.77 o
  -2  13   6        1.27       16.46     14.04 o
  -1  13   6      437.55      334.13     15.65 o
   0  13   6      188.57      182.75     14.58 o
   1  13   6        4.28       15.68     12.81 o
   2  13   6      103.00      104.48     13.18 o
   3  13   6        3.95       15.56     13.02 o
   4  13   6       29.59       28.38     15.01 o
   5  13   6        4.93       -0.05     13.91 o
   6  13   6        6.78       18.87     13.33 o
   7  13   6        3.68      -10.98     15.08 o
   8  13   6       12.65       35.25     14.37 o
 -10  14   6        1.26       25.09     17.13 o
  -9  14   6        4.25       -6.68     15.70 o
  -8  14   6        2.65       14.28     14.46 o
  -7  14   6       41.53       61.68     14.04 o
  -6  14   6       23.96       38.98     13.40 o
  -5  14   6      122.02      123.25     13.20 o
  -4  14   6        9.76       23.09     14.40 o
  -3  14   6        0.05       26.87     15.35 o
  -2  14   6       69.87       69.55     12.01 o
  -1  14   6      167.75      146.42     14.41 o
   0  14   6        3.63        9.23     13.65 o
   1  14   6      129.90      122.29     14.49 o
   2  14   6       38.25       24.60     12.88 o
   3  14   6        0.40       19.08     14.12 o
   4  14   6      175.35      165.12     15.74 o
   5  14   6        0.54        4.12     14.72 o
   6  14   6        7.24       35.64     15.32 o
   7  14   6        0.00       12.84     15.35 o
   8  14   6        7.88       13.67     16.54 o
  -9  15   6        6.46       32.33     16.47 o
  -8  15   6        6.53       25.41     17.42 o
  -7  15   6       74.33       76.75     14.12 o
  -6  15   6        7.05       24.05     14.60 o
  -5  15   6      143.54      143.05     14.16 o
  -4  15   6       16.15       16.92     14.48 o
  -3  15   6       15.90       13.61     12.35 o
  -2  15   6      369.13      315.46     14.34 o
  -1  15   6       53.55       69.56     13.29 o
   0  15   6       18.99       15.96     14.58 o
   1  15   6        0.03        4.19     14.11 o
   2  15   6        8.03       17.75     14.81 o
   3  15   6       58.02       52.55     13.40 o
   4  15   6       21.54       20.67     15.74 o
   5  15   6        1.29        2.59     16.47 o
   6  15   6       17.66       39.90     15.23 o
   7  15   6       18.43        4.67     15.85 o
  -8  16   6        0.00       23.56     16.32 o
  -7  16   6       46.58       50.71     15.70 o
  -6  16   6        1.04       -1.06     14.57 o
  -5  16   6        5.51       26.17     15.60 o
  -4  16   6       61.91       74.81     14.87 o
  -3  16   6        0.76       -1.71     13.67 o
  -2  16   6        4.56       32.58     12.58 o
  -1  16   6       41.50       41.28     16.90 o
   0  16   6       29.29       34.06     14.13 o
   1  16   6        0.83       14.93     15.32 o
   2  16   6       12.14       40.92     14.85 o
   3  16   6       15.38       16.53     15.65 o
   4  16   6       34.43       24.82     15.96 o
   5  16   6       24.09       33.61     15.92 o
   6  16   6        0.84       13.10     16.58 o
  -7  17   6       68.59       40.80     17.60 o
  -6  17   6        4.13        1.03     15.94 o
  -5  17   6        6.38       -9.10     17.29 o
  -4  17   6        2.68       21.72     15.22 o
  -3  17   6        2.48        9.12     13.80 o
  -2  17   6       27.59       38.26     14.43 o
  -1  17   6       25.27       43.57     14.91 o
   0  17   6        1.69        0.60     15.51 o
   1  17   6        6.13       19.00     13.82 o
   2  17   6        0.18       11.34     17.07 o
   3  17   6        2.29        9.27     14.98 o
   4  17   6        6.29       -1.23     16.41 o
  -5  18   6       25.73       34.75     15.90 o
  -4  18   6       48.21       58.01     16.22 o
  -3  18   6       10.92       24.51     15.37 o
  -2  18   6        0.39       13.97     14.21 o
  -1  18   6       18.61       41.96     15.82 o
   0  18   6        1.20       -1.99     15.02 o
   1  18   6        3.04        5.44     15.88 o
   2  18   6       19.37       19.84     16.25 o
 -15   1   7        9.31       19.12     15.26 o
 -14   1   7        0.01       23.42     13.14 o
 -13   1   7      107.17      101.42     12.90 o
 -12   1   7       21.13       10.52     13.34 o
 -11   1   7      315.90      246.20     14.75 o
 -10   1   7      686.58      710.04     17.49 o
  -9   1   7      435.50      414.39     15.36 o
  -8   1   7       67.28      123.97     14.94 o
  -7   1   7       44.50       34.91     14.14 o
  -5   1   7     7405.34     7861.04     72.39 o
  -4   1   7     7572.93     8131.45     53.78 o
  -3   1   7      592.78      637.83     22.67 o
  -2   1   7    23336.36    21811.63    192.55 o
  -1   1   7    13987.06    14431.04     99.83 o
   0   1   7       60.65      120.50     21.05 o
   1   1   7     1557.97     1888.00     25.38 o
   2   1   7     5456.52     5036.78     51.05 o
   3   1   7       23.29       39.84     14.71 o
   4   1   7      627.54      585.54     16.13 o
   5   1   7        4.97       28.12     14.01 o
   6   1   7      159.07      179.76     15.05 o
   7   1   7       29.47       49.56     12.72 o
   8   1   7        0.07       13.61     14.53 o
   9   1   7       19.86       47.59     14.07 o
  10   1   7       15.67       38.39     14.21 o
  11   1   7        7.87        8.95     16.39 o
  12   1   7        4.58       27.26     14.79 o
 -15   2   7        0.61        4.00     14.96 o
 -14   2   7        0.41       22.79     14.18 o
 -13   2   7        2.41        4.76     15.99 o
 -12   2   7        5.44       40.12     13.97 o
 -11   2   7       24.94       23.77     14.14 o
 -10   2   7       37.59       50.59     14.88 o
  -9   2   7       24.47       23.08     14.26 o
  -8   2   7        0.17       25.72     15.58 o
  -6   2   7     6319.80     6672.84     61.39 o
  -5   2   7     2627.82     2448.10     24.59 o
  -4   2   7     3731.42     3643.22     29.45 o
  -3   2   7     1665.20     2037.93     26.82 o
  -2   2   7     2257.66     2634.49     30.41 o
  -1   2   7       90.68       83.99     21.64 o
   0   2   7     2689.50     3390.90     29.95 o
   1   2   7     1356.90     1445.86     22.83 o
   2   2   7     1321.25     1505.52     20.59 o
   4   2   7      224.10      227.02     15.20 o
   5   2   7       87.37      120.50     13.77 o
   6   2   7        1.45       24.94     16.29 o
   7   2   7        2.28      -16.37     14.26 o
   8   2   7       36.52       46.93     13.71 o
   9   2   7       11.53       12.10     15.61 o
  10   2   7       34.42       38.33     14.12 o
  11   2   7       30.58       35.59     16.90 o
  12   2   7        0.16        2.45     15.01 o
 -15   3   7       10.19       23.40     14.62 o
 -14   3   7        0.75       16.17     14.74 o
 -13   3   7       35.28       45.11     15.92 o
 -12   3   7       27.30       34.85     13.53 o
 -11   3   7      132.40      140.53     15.53 o
 -10   3   7        8.35        4.30     15.92 o
  -9   3   7     1235.29     1239.48     28.88 o
  -8   3   7      371.81      297.59     16.22 o
  -7   3   7      151.42      160.89     15.24 o
  -6   3   7     1729.63     1666.74     18.84 o
  -5   3   7        0.49        3.00     17.00 o
  -4   3   7     2851.06     3373.73     36.26 o
  -3   3   7      781.70      726.74     20.19 o
  -2   3   7       33.08       54.52     19.18 o
  -1   3   7       33.80       21.02     18.08 o
   0   3   7     1798.13     2008.18     24.91 o
   1   3   7      737.20      676.53     16.76 o
   2   3   7     3205.77     3005.74     22.06 o
   3   3   7      763.23      912.42     17.78 o
   4   3   7      363.43      304.37     15.39 o
   5   3   7      547.04      508.90     14.90 o
   6   3   7      224.37      228.87     13.65 o
   7   3   7      112.07      102.87     16.03 o
   8   3   7        3.93       20.03     14.71 o
   9   3   7       13.23       22.37     14.54 o
  10   3   7       33.00       33.88     15.73 o
  11   3   7        1.56       21.91     14.54 o
  12   3   7        0.03       25.72     15.86 o
 -15   4   7        0.08       -2.77     16.37 o
 -14   4   7        0.04       27.67     14.63 o
 -13   4   7       24.72       42.49     14.97 o
 -11   4   7       55.40       54.20     13.91 o
 -10   4   7        5.53       -5.71     14.61 o
  -9   4   7        3.04       15.27     14.02 o
  -8   4   7       11.28       20.98     15.06 o
  -7   4   7       96.09       62.16     15.50 o
  -6   4   7      573.25      678.08     17.86 o
  -5   4   7     3672.35     3421.33    150.23 o
  -4   4   7     2489.50     2694.80     23.66 o
  -3   4   7     1399.39     1213.36     22.27 o
  -2   4   7     3372.21     3389.16     26.82 o
  -1   4   7     4325.01     4471.91     28.82 o
   0   4   7     1610.43     1568.17     20.71 o
   1   4   7       91.52      122.54     16.59 o
   2   4   7     6682.42     7046.69     61.03 o
   3   4   7      447.05      447.39     16.28 o
   4   4   7      208.62      231.91     16.42 o
   5   4   7      280.13      351.36     14.70 o
   6   4   7      123.65      102.61     16.34 o
   7   4   7       10.53       44.90     16.33 o
   8   4   7       22.91       30.88     13.41 o
   9   4   7        1.08       25.01     13.70 o
  10   4   7       56.33       59.00     15.36 o
  11   4   7       19.77       32.34     14.03 o
  12   4   7        2.08        0.80     16.59 o
 -15   5   7        0.00       11.24     14.41 o
 -14   5   7        0.62        8.62     16.49 o
 -13   5   7       39.61       46.89     15.97 o
 -12   5   7        7.38      -16.38     14.66 o
 -11   5   7      276.86      253.98     14.34 o
 -10   5   7       87.64      105.72     14.69 o
  -9   5   7       21.34       23.55     14.58 o
  -8   5   7      723.81      666.23     15.93 o
  -7   5   7      174.67      183.77     14.60 o
  -6   5   7       74.79       78.46     15.57 o
  -5   5   7      286.09      415.38     15.20 o
  -4   5   7      152.66      132.19     14.86 o
  -3   5   7        0.03       -0.39     18.55 o
  -2   5   7      114.06      120.57     14.69 o
  -1   5   7     3043.71     3893.64     25.49 o
   0   5   7       57.83       29.12     15.94 o
   1   5   7      789.42      854.26     26.87 o
   2   5   7       43.88       58.16     13.65 o
   3   5   7       12.40       20.90     11.98 o
   4   5   7      109.49      173.66     14.02 o
   5   5   7        6.02       12.81     13.62 o
   6   5   7        4.10       12.36     13.60 o
   7   5   7       38.09       55.37     15.76 o
   8   5   7       14.25       31.13     14.55 o
   9   5   7      101.21      114.94     17.29 o
  10   5   7       16.38       21.31     16.01 o
  11   5   7        0.79       -0.64     13.97 o
 -14   6   7       21.21       22.65     16.16 o
 -13   6   7      109.12      106.05     14.86 o
 -12   6   7       37.97       36.08     13.98 o
 -11   6   7      133.48      165.29     14.96 o
 -10   6   7       97.44      123.96     15.52 o
  -9   6   7       18.70       19.08     13.79 o
  -8   6   7        6.80       25.70     13.74 o
  -7   6   7       27.55       42.60     13.65 o
  -6   6   7        6.46       24.44     12.41 o
  -5   6   7     2985.27     3988.92     37.44 o
  -3   6   7     2655.53     3075.57     27.03 o
  -2   6   7     2441.24     2181.49     28.25 o
  -1   6   7      428.09      347.67     16.25 o
   0   6   7     1677.30     1859.79     18.73 o
   1   6   7      496.69      353.67     15.93 o
   2   6   7      157.42      115.40     14.14 o
   3   6   7      125.27       94.96     15.31 o
   4   6   7        0.24       18.14     14.17 o
   5   6   7      122.78      110.20     14.33 o
   6   6   7      487.74      498.93     16.49 o
   7   6   7       29.60       70.98     16.51 o
   8   6   7       19.23       28.60     13.94 o
   9   6   7       26.10       36.94     14.94 o
  10   6   7       19.91       34.50     16.76 o
  11   6   7        0.10       24.15     14.56 o
 -14   7   7        0.04        6.57     16.21 o
 -13   7   7        3.42       20.61     14.22 o
 -12   7   7       37.00        4.90     15.04 o
 -11   7   7       80.81       57.98     13.04 o
 -10   7   7       13.60       49.78     15.05 o
  -9   7   7       43.05       64.51     14.21 o
  -8   7   7      102.21      141.69     16.02 o
  -7   7   7      145.37      106.47     14.07 o
  -6   7   7       79.99       83.89     14.78 o
  -4   7   7     1569.27     1527.60     17.92 o
  -3   7   7     1472.34     1334.47     16.87 o
  -2   7   7      343.70      325.04     17.29 o
  -1   7   7       24.25       26.41     13.47 o
   0   7   7      764.02      658.74     14.34 o
   1   7   7      412.70      306.61     13.09 o
   2   7   7       64.89       68.82     13.81 o
   3   7   7      249.56      228.20     15.31 o
   4   7   7        3.95       16.06     13.62 o
   5   7   7        4.43       -1.80     13.21 o
   6   7   7       24.71       50.03     13.09 o
   7   7   7       58.52       47.04     12.71 o
   8   7   7      199.24      159.62     14.72 o
   9   7   7       11.44       11.89     15.66 o
  10   7   7       12.60       19.07     20.23 o
  11   7   7        0.00       20.81     15.56 o
 -14   8   7        0.61       11.38     17.51 o
 -13   8   7        1.41       14.42     14.51 o
 -12   8   7       11.10       47.09     14.84 o
 -11   8   7        1.81       -3.37     15.43 o
 -10   8   7       54.19       74.30     14.08 o
  -9   8   7       37.99       29.28     13.59 o
  -8   8   7       23.04       23.25     14.82 o
  -7   8   7      143.03      167.32     13.85 o
  -6   8   7     1370.63     1149.30     17.14 o
  -5   8   7      781.17      831.44     17.01 o
  -4   8   7      393.68      404.42     14.19 o
  -2   8   7      179.32      165.42     13.40 o
  -1   8   7      490.66      423.74     16.33 o
   0   8   7      305.68      385.21     14.32 o
   1   8   7      203.01      148.57     13.95 o
   2   8   7       75.07       69.18     13.33 o
   3   8   7      308.35      212.46     15.13 o
   4   8   7       21.52       18.38     13.32 o
   5   8   7       71.91       74.79     13.90 o
   6   8   7        3.49        4.58     13.99 o
   7   8   7       50.11       82.38     13.22 o
   8   8   7       32.73       33.90     13.57 o
   9   8   7        0.00       25.78     14.24 o
  10   8   7        1.22        9.16     15.54 o
  11   8   7        7.33       33.06     16.28 o
 -13   9   7        0.50       30.00     15.22 o
 -12   9   7       17.25       25.14     13.46 o
 -11   9   7       38.37       74.12     14.81 o
 -10   9   7        0.01       13.33     13.69 o
  -9   9   7      136.89      183.00     14.17 o
  -8   9   7       73.00       83.48     14.91 o
  -7   9   7      388.34      290.40     13.86 o
  -6   9   7      290.29      295.81     14.63 o
  -5   9   7       45.34       54.26     13.10 o
  -4   9   7      704.47      770.41     17.15 o
  -2   9   7      125.19      102.26     13.53 o
  -1   9   7     1964.85     1787.57     37.52 o
   0   9   7        2.65       26.29     13.39 o
   1   9   7      120.26      103.13     13.47 o
   2   9   7       29.99       27.55     12.69 o
   3   9   7      120.37      105.47     13.17 o
   4   9   7       40.16       81.07     14.68 o
   5   9   7      192.61      221.29     13.87 o
   6   9   7      142.68      127.27     14.44 o
   7   9   7      138.18      162.87     14.85 o
   8   9   7       41.31       27.69     14.38 o
   9   9   7        0.77       27.20     15.18 o
  10   9   7        0.81       11.94     16.19 o
 -13  10   7       16.11       12.64     15.54 o
 -12  10   7        0.78        7.76     14.76 o
 -11  10   7       74.96       47.18     14.73 o
 -10  10   7        0.79       18.78     14.27 o
  -9  10   7       48.59       61.51     14.12 o
  -8  10   7      287.46      298.11     13.67 o
  -7  10   7      279.00      314.22     14.36 o
  -6  10   7      819.70      743.94     15.55 o
  -5  10   7     1949.21     1780.84     18.99 o
  -4  10   7     1456.25     1511.80     16.62 o
  -3  10   7      401.31      483.39     14.07 o
  -2  10   7      247.18      289.11     13.82 o
  -1  10   7      156.43      205.01     13.10 o
   0  10   7       69.34       70.78     14.02 o
   1  10   7      233.70      273.03     13.39 o
   2  10   7       58.12       88.24     13.18 o
   3  10   7       82.35      113.54     13.89 o
   4  10   7       36.24       69.92     12.30 o
   5  10   7      718.44      646.67     14.94 o
   6  10   7      633.01      565.75     18.14 o
   7  10   7       26.46       61.17     16.17 o
   8  10   7       19.35       20.22     14.38 o
   9  10   7       20.12       29.02     16.68 o
  10  10   7        0.04       16.73     18.03 o
 -13  11   7        0.04        6.13     16.15 o
 -12  11   7       17.64       26.75     15.20 o
 -11  11   7        4.82       13.01     15.20 o
 -10  11   7        0.02       28.03     14.90 o
  -9  11   7       13.41       39.42     16.06 o
  -8  11   7      398.28      422.49     15.31 o
  -7  11   7       18.82       40.97     13.80 o
  -6  11   7     1254.14     1240.24     19.06 o
  -5  11   7      146.63      143.78     12.96 o
  -4  11   7      817.97      808.22     14.97 o
  -3  11   7       67.84       52.57     12.62 o
  -2  11   7     1272.22     1271.41     16.35 o
  -1  11   7       23.30       33.08     12.87 o
   0  11   7        3.07       -1.90     13.42 o
   2  11   7       50.92       35.64     12.36 o
   3  11   7        6.66       11.99     15.65 o
   4  11   7       24.16       17.57     13.67 o
   5  11   7        0.02       16.72     14.28 o
   6  11   7        7.44       28.42     15.32 o
   7  11   7        2.92        6.41     16.25 o
   8  11   7       10.36       15.92     14.26 o
   9  11   7        0.01       25.45     16.76 o
 -12  12   7        4.09       12.73     16.29 o
 -11  12   7        5.47       29.80     15.54 o
 -10  12   7       56.98       63.34     15.19 o
  -9  12   7       34.33       41.12     15.62 o
  -8  12   7       12.22       14.58     13.08 o
  -6  12   7      208.37      193.38     14.27 o
  -5  12   7       51.95       65.02     13.16 o
  -4  12   7        0.02       18.48     13.56 o
  -3  12   7       76.40      102.89     12.99 o
  -2  12   7      322.28      297.11     13.12 o
  -1  12   7      107.23      141.00     16.16 o
   0  12   7      577.07      589.94     15.10 o
   1  12   7      156.85      140.46     13.10 o
   2  12   7       19.73       41.44     12.53 o
   3  12   7      298.62      250.78     12.86 o
   4  12   7        1.91        6.15     14.56 o
   5  12   7       40.74       44.72     14.55 o
   6  12   7       17.77       32.51     14.88 o
   7  12   7       17.09       42.75     14.66 o
   8  12   7        1.76       23.19     15.51 o
   9  12   7        4.06       41.88     16.95 o
 -11  13   7        0.36      -14.27     17.22 o
 -10  13   7       21.65       50.25     17.15 o
  -9  13   7      116.08       79.49     15.30 o
  -8  13   7       33.35       15.71     14.17 o
  -7  13   7       20.77        7.94     15.19 o
  -6  13   7      161.11      143.27     13.53 o
  -5  13   7        0.82       22.64     12.68 o
  -4  13   7      291.04      257.38     15.67 o
  -3  13   7        0.02       -9.49     13.04 o
  -2  13   7        5.65       28.01     14.33 o
  -1  13   7       57.12       71.80     18.69 o
   0  13   7        8.71       19.14     12.62 o
   1  13   7      131.06      117.13     13.38 o
   2  13   7      253.28      262.68     14.17 o
   3  13   7        6.23        5.02     13.50 o
   4  13   7       54.55       66.24     15.34 o
   5  13   7       83.66       71.30     13.61 o
   6  13   7       35.71       35.96     14.47 o
   7  13   7       18.64       27.09     15.58 o
   8  13   7        9.61       -0.35     17.16 o
 -10  14   7        6.53       12.84     16.01 o
  -9  14   7        0.23       12.74     15.51 o
  -8  14   7       17.31       34.84     15.77 o
  -7  14   7        4.00       20.10     14.26 o
  -6  14   7      114.43      112.43     14.66 o
  -5  14   7       32.11       46.41     14.45 o
  -4  14   7      225.72      195.52     14.28 o
  -3  14   7      197.45      198.50     15.20 o
  -2  14   7        1.36        6.06     12.77 o
  -1  14   7       20.57       38.33     13.68 o
   0  14   7      487.21      400.06     13.93 o
   1  14   7        3.54       16.16     13.89 o
   2  14   7        0.53       12.50     13.07 o
   3  14   7       81.56       79.83     15.27 o
   4  14   7        0.03        7.57     16.06 o
   5  14   7       88.16       82.47     14.74 o
   6  14   7        0.14       12.52     14.34 o
   7  14   7        3.47       26.37     14.51 o
 -10  15   7        2.58       25.62     16.23 o
  -9  15   7        1.01      -16.36     15.40 o
  -8  15   7        7.99       24.65     16.36 o
  -7  15   7       52.30       61.79     15.91 o
  -6  15   7       65.59       86.48     16.34 o
  -5  15   7       11.04       11.39     14.31 o
  -4  15   7       12.55        8.04     14.02 o
  -3  15   7       15.11       43.58     14.44 o
  -2  15   7      363.81      314.60     14.00 o
  -1  15   7       13.09       40.99     13.40 o
   0  15   7       23.39       38.30     15.64 o
   1  15   7       31.68       31.77     14.24 o
   2  15   7        0.70       -3.86     14.85 o
   3  15   7        0.68        7.84     15.24 o
   4  15   7        0.31       12.40     15.25 o
   5  15   7       31.83       39.03     14.29 o
   6  15   7        8.45       32.10     17.00 o
  -8  16   7       36.45       25.16     18.67 o
  -7  16   7       29.90       19.34     14.97 o
  -6  16   7        0.77       -7.64     16.99 o
  -5  16   7       69.94       96.74     14.97 o
  -4  16   7       38.35       27.51     15.82 o
  -3  16   7      129.94      150.51     15.51 o
  -2  16   7       32.36       29.99     15.10 o
  -1  16   7       73.48       66.27     14.87 o
   0  16   7       70.24       67.87     18.17 o
   1  16   7        3.52       22.62     13.65 o
   2  16   7        2.91        4.79     15.72 o
   3  16   7       38.75        7.40     14.24 o
   4  16   7       60.84       51.08     15.83 o
   5  16   7        1.25       14.69     15.60 o
  -7  17   7        3.20       -4.31     14.91 o
  -6  17   7        1.64       19.11     15.58 o
  -5  17   7       70.66      102.79     15.00 o
  -4  17   7       23.69       30.65     15.88 o
  -3  17   7       18.84       32.26     15.08 o
  -2  17   7        1.00       30.17     14.87 o
  -1  17   7        7.68       21.29     15.08 o
   0  17   7      134.14      123.42     14.64 o
   1  17   7       77.17      102.15     15.75 o
   2  17   7       78.96       58.05     13.72 o
   3  17   7        1.42        2.48     15.70 o
   4  17   7        2.75       11.02     15.53 o
  -5  18   7        4.36       14.71     19.69 o
  -4  18   7       76.82       60.92     16.32 o
  -3  18   7        5.21       11.27     17.13 o
  -2  18   7        6.71       -1.00     13.78 o
  -1  18   7        0.30        3.44     14.94 o
   0  18   7       56.62       40.95     15.86 o
   1  18   7        0.53       -3.33     19.03 o
   2  18   7       16.26        8.30     17.05 o
 -15   0   8       15.97        2.31     19.62 o
 -14   0   8        5.57        5.49     20.43 o
 -13   0   8      209.82      167.09     20.23 o
 -12   0   8      135.81      200.86     24.39 o
 -11   0   8      199.80      123.97     22.79 o
 -10   0   8      145.82      143.72     18.59 o
  -9   0   8       32.42       76.44     19.55 o
  -8   0   8       13.44       12.48     19.94 o
  -7   0   8      153.94      137.33     19.27 o
  -6   0   8     3047.74     3311.78    488.06 o
  -5   0   8     8680.31    10375.30    131.64 o
  -4   0   8     2568.76     2358.48     39.21 o
  -3   0   8    14457.04    15317.99    148.02 o
  -2   0   8     2521.03     2298.90     45.15 o
  -1   0   8     3285.76     2791.13     47.58 o
   0   0   8     5781.16     5665.24     61.02 o
   1   0   8     2020.93     1712.28     31.39 o
   2   0   8     3193.57     3396.03     34.29 o
   3   0   8      627.61      584.52     24.01 o
   4   0   8       27.49       67.93     22.19 o
   5   0   8       81.02      117.79     22.01 o
   6   0   8       25.35       29.85     19.97 o
   7   0   8      900.60      725.32     22.62 o
   8   0   8       83.65       95.04     17.30 o
   9   0   8        5.70       16.56     18.98 o
  10   0   8        0.23       -1.08     31.09 o
  11   0   8        0.09      -11.26     21.72 o
  12   0   8        0.58      -18.00     23.42 o
 -15   1   8        0.19        0.08     13.95 o
 -14   1   8        2.24       24.01     13.99 o
 -13   1   8        2.47       21.09     14.95 o
 -12   1   8       90.75       99.84     15.16 o
 -11   1   8       42.31       54.76     16.34 o
 -10   1   8      331.52      285.42     14.64 o
  -9   1   8      270.37      248.03     14.72 o
  -8   1   8       13.41       49.29     15.08 o
  -7   1   8        2.31       24.76     15.43 o
  -6   1   8     1497.95     1423.61     18.99 o
  -5   1   8        0.87        5.30     17.64 o
  -4   1   8     1243.08     1287.18     23.11 o
  -3   1   8     9889.57    10650.42     65.51 o
  -2   1   8     1122.65     1480.90     25.70 o
  -1   1   8       56.15       73.28     21.94 o
   0   1   8     1762.55     1759.07     25.54 o
   1   1   8    19010.96    19966.93    163.75 o
   2   1   8      247.53      249.99     17.56 o
   3   1   8      144.36      118.86     14.62 o
   4   1   8     1440.72     1546.11     19.94 o
   5   1   8       69.64       82.62     14.40 o
   6   1   8       78.35      108.06     14.12 o
   7   1   8       33.02       51.93     13.77 o
   8   1   8       13.98       28.06     14.06 o
   9   1   8       87.66       82.20     14.49 o
  10   1   8       51.66       47.43     13.39 o
  11   1   8        3.24       25.70     14.78 o
  12   1   8        3.71       26.37     16.36 o
 -15   2   8       12.04       11.16     15.37 o
 -14   2   8       20.43       40.04     13.95 o
 -13   2   8       22.27       12.44     13.95 o
 -12   2   8      443.76      405.20     15.51 o
 -11   2   8       59.09       90.61     14.24 o
 -10   2   8       79.16       82.06     13.31 o
  -9   2   8      273.61      269.12     14.26 o
  -8   2   8       68.56       60.30     16.05 o
  -7   2   8     1542.73     1251.18     17.49 o
  -6   2   8    10339.77    10201.02    111.16 o
  -5   2   8     3591.51     3937.24     26.95 o
  -4   2   8     3555.67     3260.34     28.36 o
  -3   2   8     1848.83     2176.88     25.47 o
  -2   2   8      356.19      426.35     22.58 o
  -1   2   8     3071.04     2769.11     29.79 o
   0   2   8     4100.27     4156.52     30.21 o
   1   2   8      544.53      546.89     18.61 o
   2   2   8     1695.73     1897.11     20.55 o
   3   2   8     4191.71     4360.84     27.86 o
   4   2   8       10.01       29.62     15.49 o
   5   2   8       24.72       50.97     13.97 o
   6   2   8       69.44       81.32     14.32 o
   7   2   8       72.67       46.70     13.74 o
   8   2   8      676.82      606.63     15.92 o
   9   2   8        2.62       23.94     13.29 o
  10   2   8        5.01       22.05     15.93 o
  11   2   8        1.12        9.13     15.70 o
  12   2   8        6.53      -13.24     17.79 o
 -15   3   8        1.05        0.19     15.61 o
 -14   3   8       10.08       14.70     14.69 o
 -13   3   8      132.66       84.65     15.74 o
 -12   3   8       80.74       65.32     17.27 o
 -11   3   8      220.26      278.00     13.58 o
 -10   3   8      137.17      112.82     14.76 o
  -9   3   8      521.80      609.01     17.20 o
  -8   3   8      417.81      318.88     15.69 o
  -7   3   8     1624.22     1567.26     20.98 o
  -6   3   8      544.02      460.10     17.33 o
  -5   3   8     2051.63     2112.78     20.61 o
  -4   3   8      171.93      171.08     17.65 o
  -3   3   8      349.50      387.20     18.08 o
  -2   3   8      402.53      417.54     19.35 o
  -1   3   8     1692.45     1704.19     22.45 o
   0   3   8       69.71       88.69     15.76 o
   1   3   8      178.34      180.49     15.16 o
   2   3   8     1457.13     1792.06     18.74 o
   3   3   8     1510.99     1449.00     18.39 o
   4   3   8       45.78       79.71     14.79 o
   5   3   8      254.80      225.75     13.69 o
   6   3   8      501.66      567.29     14.96 o
   7   3   8       14.55        6.79     14.45 o
   8   3   8       36.20       55.26     13.77 o
   9   3   8      224.31      160.84     16.05 o
  10   3   8        2.25       16.79     14.37 o
  11   3   8        4.38       10.19     14.92 o
 -15   4   8        9.14       39.93     17.01 o
 -14   4   8        0.69        8.36     14.74 o
 -13   4   8      100.04      124.54     15.12 o
 -12   4   8      199.65      175.92     14.30 o
 -11   4   8       79.75       74.72     16.16 o
 -10   4   8      191.96      154.25     14.84 o
  -9   4   8        0.17       10.79     14.98 o
  -8   4   8      657.47      737.54     15.96 o
  -7   4   8      407.65      324.81     15.66 o
  -6   4   8       17.10       13.38     15.31 o
  -5   4   8     2937.73     3437.98     24.76 o
  -4   4   8      731.04      634.91     18.74 o
  -3   4   8     3460.83     3887.35     30.15 o
  -2   4   8      331.42      208.15     17.82 o
  -1   4   8     1844.85     1900.45     21.80 o
   0   4   8       50.45       26.21     15.13 o
   1   4   8        6.82       14.42     17.18 o
   2   4   8      183.21      269.58     16.07 o
   3   4   8       36.27       18.70     13.80 o
   4   4   8      212.30      227.12     14.12 o
   5   4   8      125.30      141.68     15.73 o
   6   4   8      721.67      726.78     15.37 o
   7   4   8       10.40       23.64     14.19 o
   8   4   8      130.44      115.14     14.55 o
   9   4   8        5.77       30.87     13.98 o
  10   4   8        0.66       14.26     14.00 o
  11   4   8        1.74      -15.47     16.19 o
 -15   5   8        7.78       30.28     14.11 o
 -14   5   8       21.85       27.59     15.77 o
 -13   5   8        0.55       18.86     14.62 o
 -12   5   8        3.85        4.78     15.89 o
 -11   5   8       44.67       27.39     13.41 o
 -10   5   8       26.96       48.58     14.34 o
  -9   5   8       75.87       80.32     14.36 o
  -8   5   8      241.06      257.99     15.27 o
  -7   5   8      161.23      134.30     14.17 o
  -6   5   8       37.16       66.88     14.09 o
  -5   5   8     1106.13      807.95     16.72 o
  -4   5   8      811.41      814.78     17.46 o
  -3   5   8      880.86      969.96     20.69 o
  -1   5   8     3582.60     3681.03     25.58 o
   0   5   8      115.16      170.03     15.06 o
   1   5   8     2847.95     2676.12     27.96 o
   2   5   8     1195.33     1307.22     16.51 o
   3   5   8      196.01      150.41     13.94 o
   4   5   8      243.95      200.90     15.14 o
   5   5   8        5.56       13.47     14.51 o
   6   5   8       25.42       16.07     15.42 o
   7   5   8        9.49       40.98     14.78 o
   8   5   8        0.14      -10.82     13.15 o
   9   5   8      198.26      153.11     13.62 o
  10   5   8        0.10       18.32     15.68 o
  11   5   8       14.90        8.75     17.34 o
 -15   6   8        0.26       11.86     18.51 o
 -14   6   8       11.95       26.17     14.61 o
 -13   6   8       10.41        2.60     15.55 o
 -12   6   8      184.44      138.49     16.26 o
 -11   6   8      157.48      114.24     14.82 o
 -10   6   8        0.37       18.03     13.23 o
  -9   6   8      248.58      225.97     14.80 o
  -8   6   8      682.91      568.49     15.04 o
  -7   6   8        0.74       23.80     14.36 o
  -6   6   8      602.49      548.83     15.88 o
  -5   6   8       14.21       17.47     13.81 o
  -4   6   8     5138.28     5280.65     59.18 o
  -3   6   8       38.97       41.31     13.02 o
  -2   6   8      463.12      456.57     14.88 o
  -1   6   8      530.70      396.23     14.29 o
   0   6   8      618.28      549.30     15.66 o
   1   6   8       36.62       28.52     13.67 o
   2   6   8      595.23      701.57     17.72 o
   3   6   8       92.94       87.17     14.70 o
   4   6   8      601.01      548.15     14.96 o
   5   6   8        8.55        6.12     12.66 o
   6   6   8      177.75      156.98     15.11 o
   7   6   8        1.26        7.17     13.97 o
   8   6   8       33.38       28.05     15.84 o
   9   6   8       50.69       30.91     14.05 o
  10   6   8       12.68       19.60     15.62 o
  11   6   8       10.62        3.29     16.03 o
 -14   7   8        0.66       -9.57     17.28 o
 -13   7   8       15.34        4.88     16.46 o
 -12   7   8       16.44       20.93     15.62 o
 -11   7   8       19.58       30.94     13.44 o
 -10   7   8      302.78      289.58     16.54 o
  -9   7   8      318.12      319.43     14.47 o
  -8   7   8      763.20      821.02     20.01 o
  -7   7   8      102.97       86.97     13.91 o
  -6   7   8      639.42      603.93     15.29 o
  -5   7   8       79.07       52.97     14.96 o
  -4   7   8     1152.43     1439.10     17.54 o
  -3   7   8       83.48       54.63     15.07 o
  -2   7   8      121.37      134.24     15.31 o
  -1   7   8      455.78      337.42     14.38 o
   0   7   8     4508.77     4575.81     32.89 o
   1   7   8     1945.89     2289.40     19.92 o
   2   7   8      772.13      711.93     15.43 o
   3   7   8      377.65      377.61     15.50 o
   4   7   8        0.06       21.39     14.67 o
   5   7   8       12.84        6.94     13.72 o
   6   7   8       53.54       47.79     17.56 o
   7   7   8       53.80       53.65     13.49 o
   8   7   8       10.57       16.54     13.53 o
   9   7   8        1.48        9.39     14.44 o
  10   7   8       30.72       54.96     16.62 o
  11   7   8        2.32        0.14     15.82 o
 -14   8   8        4.75       38.78     17.29 o
 -13   8   8       10.54        3.90     14.86 o
 -12   8   8       15.62       20.55     14.02 o
 -11   8   8        0.29       -1.88     15.42 o
 -10   8   8       27.93       48.65     14.25 o
  -9   8   8       17.80       22.90     13.58 o
  -8   8   8      100.82      122.26     13.05 o
  -7   8   8       41.15       50.28     13.78 o
  -6   8   8      781.92      893.26     15.79 o
  -5   8   8      132.12      118.32     16.58 o
  -4   8   8        9.18       16.81     14.88 o
  -3   8   8     1347.71     1455.34     77.95 o
  -2   8   8        0.99       -1.11     13.68 o
  -1   8   8      972.68     1000.26     15.32 o
   0   8   8      272.65      245.09     14.75 o
   1   8   8      954.67     1109.96     14.95 o
   2   8   8        5.87       -3.36     12.04 o
   3   8   8       23.16       57.09     14.55 o
   4   8   8        7.84       20.78     12.61 o
   5   8   8      100.29      102.61     14.78 o
   6   8   8       43.83       71.90     12.69 o
   7   8   8       81.06       70.07     14.17 o
   8   8   8        2.76       12.72     14.63 o
   9   8   8       12.05       19.12     15.43 o
  10   8   8        1.14       19.50     15.32 o
 -14   9   8        2.11        1.99     19.53 o
 -13   9   8        0.44       23.24     15.21 o
 -12   9   8       11.78       15.86     14.75 o
 -11   9   8       60.62       58.84     15.45 o
 -10   9   8       15.21       18.85     14.88 o
  -9   9   8       87.81       89.15     16.15 o
  -8   9   8      124.73      104.41     13.62 o
  -7   9   8        1.55        8.41     15.65 o
  -6   9   8     1564.63     1613.18     19.48 o
  -5   9   8      230.65      157.38     13.47 o
  -4   9   8      359.86      393.83     14.83 o
  -3   9   8      874.61     1081.66     19.82 o
  -2   9   8      564.01      643.04     15.19 o
  -1   9   8      273.33      216.38     12.79 o
   0   9   8      195.25      135.17     13.18 o
   2   9   8      181.30      160.13     14.06 o
   3   9   8      282.17      368.30     15.45 o
   4   9   8      899.40      783.50     15.82 o
   5   9   8      158.84      186.72     15.71 o
   6   9   8      187.56      168.92     13.18 o
   7   9   8        4.72       24.83     15.49 o
   8   9   8        7.82       25.04     15.97 o
   9   9   8        8.15       13.79     13.55 o
  10   9   8        3.38       15.10     15.53 o
 -13  10   8        0.53        2.10     15.48 o
 -12  10   8        0.03       -2.50     14.29 o
 -11  10   8       27.63       37.60     15.36 o
 -10  10   8       17.84       12.85     14.06 o
  -9  10   8        4.11       14.89     15.43 o
  -8  10   8       90.74      126.51     13.49 o
  -7  10   8       12.71       16.05     15.11 o
  -6  10   8       46.58       21.27     13.55 o
  -5  10   8      110.57      152.48     14.52 o
  -4  10   8        0.03       16.15     12.56 o
  -3  10   8        3.19       25.00     12.59 o
  -2  10   8        5.72       14.98     13.30 o
  -1  10   8        0.09       13.20     12.74 o
   0  10   8       88.13       62.22     12.39 o
   1  10   8       27.55       37.18     14.90 o
   2  10   8      293.57      309.88     14.86 o
   3  10   8      121.79      139.53     14.65 o
   4  10   8      144.50      164.03     13.23 o
   5  10   8        7.87       18.03     12.91 o
   6  10   8        2.27       16.04     14.01 o
   7  10   8       16.32       25.00     15.54 o
   8  10   8        0.25       27.66     15.65 o
   9  10   8        0.23       -0.11     16.58 o
 -13  11   8        0.50       13.46     15.06 o
 -12  11   8        7.32       28.00     15.82 o
 -11  11   8        4.82       -3.02     13.98 o
 -10  11   8        9.82        9.25     13.81 o
  -9  11   8      121.76       89.77     15.89 o
  -8  11   8       92.93       97.69     15.87 o
  -7  11   8       97.76       74.46     13.39 o
  -6  11   8       43.06       18.58     13.10 o
  -5  11   8      135.33      185.03     14.84 o
  -4  11   8      360.69      351.08     15.37 o
  -3  11   8       21.86       29.98     14.18 o
  -2  11   8      320.85      288.73     15.32 o
  -1  11   8       77.91      112.88     14.93 o
   0  11   8      210.93      151.03     14.57 o
   1  11   8      813.95      885.14     14.20 o
   2  11   8       91.78       73.42     12.81 o
   3  11   8      422.48      412.01     14.21 o
   4  11   8      446.15      377.24     13.39 o
   5  11   8      147.52      131.30     12.94 o
   6  11   8        0.26        8.28     13.82 o
   7  11   8        1.15      -14.57     15.02 o
   8  11   8        0.97        8.34     14.51 o
   9  11   8        0.09       -2.52     17.68 o
 -12  12   8       22.07       14.38     15.59 o
 -11  12   8        6.41       23.51     16.36 o
 -10  12   8       13.51       39.77     15.85 o
  -9  12   8        4.64       29.41     18.39 o
  -8  12   8        3.88        4.35     15.48 o
  -7  12   8        4.11       19.47     13.40 o
  -6  12   8        5.76       19.59     13.19 o
  -5  12   8      404.60      376.55     14.58 o
  -4  12   8       33.51       31.80     14.07 o
  -3  12   8      243.84      187.56     14.35 o
  -2  12   8       33.01       36.49     14.29 o
  -1  12   8      291.28      351.03     16.22 o
   0  12   8        1.23       22.51     12.50 o
   1  12   8        0.00       24.06     12.99 o
   2  12   8        1.16       14.96     13.47 o
   3  12   8       18.93       18.97     12.26 o
   4  12   8       88.12       92.17     13.65 o
   5  12   8       13.23       31.40     14.79 o
   6  12   8       80.30       80.04     14.48 o
   7  12   8        0.90       10.77     14.17 o
   8  12   8        2.31       33.52     15.69 o
 -11  13   8       58.35       49.49     16.65 o
 -10  13   8        0.02        9.48     15.52 o
  -9  13   8        0.54        6.94     15.69 o
  -8  13   8       23.58       29.79     14.11 o
  -7  13   8       23.97       31.29     15.45 o
  -6  13   8      253.95      217.06     14.27 o
  -5  13   8        2.90        7.18     14.25 o
  -4  13   8       62.09       80.36     13.96 o
  -3  13   8       40.72       84.63     13.05 o
  -2  13   8        3.49       13.77     12.83 o
  -1  13   8       31.34       23.81     17.46 o
   0  13   8      444.53      409.11     14.54 o
   1  13   8        1.15       -1.19     12.81 o
   2  13   8      165.04      150.92     14.60 o
   3  13   8        5.05       15.44     14.69 o
   4  13   8        9.29        4.56     13.27 o
   5  13   8        4.56       20.79     15.00 o
   6  13   8       18.55       22.54     14.43 o
   7  13   8        0.16       18.70     16.08 o
   8  13   8        0.01       19.90     17.55 o
 -11  14   8        0.79        8.10     17.76 o
 -10  14   8        0.39        1.49     14.96 o
  -9  14   8        0.23       26.58     18.58 o
  -8  14   8        0.01       13.87     16.29 o
  -7  14   8       48.95       53.40     13.72 o
  -6  14   8       13.57       37.96     15.66 o
  -5  14   8       33.62       38.50     14.16 o
  -4  14   8      284.14      270.71     16.12 o
  -3  14   8        7.84       14.74     14.23 o
  -2  14   8       42.65       36.32     13.15 o
  -1  14   8      139.16      165.06     13.45 o
   0  14   8        1.55       12.87     13.65 o
   1  14   8       13.39       29.77     15.50 o
   2  14   8       34.31       21.26     14.94 o
   3  14   8       84.67       74.08     13.99 o
   4  14   8       47.64       52.58     14.40 o
   5  14   8        1.67        8.73     14.17 o
   6  14   8        6.17       10.05     17.30 o
   7  14   8       26.78        7.01     15.23 o
 -10  15   8        0.14       -6.54     16.57 o
  -9  15   8        1.75        2.29     17.46 o
  -8  15   8        0.42        5.18     14.55 o
  -7  15   8       68.66       81.00     15.45 o
  -6  15   8       79.24       63.36     15.82 o
  -5  15   8        7.79        6.53     13.36 o
  -4  15   8       32.56       17.60     13.03 o
  -3  15   8       34.00       40.89     13.99 o
  -2  15   8      365.13      289.16     26.17 o
  -1  15   8       94.56      110.73     14.39 o
   0  15   8        2.20        6.26     15.75 o
   1  15   8       43.31       46.34     15.03 o
   2  15   8        0.12       17.78     12.97 o
   3  15   8        0.09       17.95     14.18 o
   4  15   8        2.90        0.64     13.51 o
   5  15   8        0.01        4.50     15.13 o
   6  15   8        1.00        0.86     15.95 o
  -8  16   8        0.95       18.24     15.69 o
  -7  16   8       13.77       22.25     17.42 o
  -6  16   8        5.36        6.18     14.97 o
  -5  16   8        1.32       19.47     14.03 o
  -4  16   8       51.98       66.68     16.39 o
  -3  16   8       31.55       21.68     13.98 o
  -2  16   8        2.37        4.24     15.93 o
  -1  16   8       74.67       77.80     14.05 o
   0  16   8        6.19       11.16     17.02 o
   1  16   8        0.07        7.17     14.91 o
   2  16   8        2.96       24.38     16.31 o
   3  16   8        0.06        6.55     16.48 o
   4  16   8       17.07       41.87     16.02 o
   5  16   8       36.64       19.00     15.65 o
  -7  17   8       86.40       74.21     19.62 o
  -6  17   8        2.69        5.54     16.66 o
  -5  17   8        1.31       -0.50     16.24 o
  -4  17   8        5.25       26.79     15.36 o
  -3  17   8        7.32        8.16     13.57 o
  -2  17   8       13.18       29.96     14.38 o
  -1  17   8        1.17       13.35     15.09 o
   0  17   8        2.42       17.30     16.17 o
   1  17   8       27.67       36.88     14.21 o
   2  17   8        0.76       30.89     17.45 o
   3  17   8        4.78       16.85     14.13 o
  -5  18   8       30.42       28.50     14.92 o
  -4  18   8        9.49        1.18     16.17 o
  -3  18   8       54.59       44.46     15.98 o
  -2  18   8       12.69       22.65     14.48 o
  -1  18   8       10.84       17.06     15.26 o
   0  18   8        7.24       -0.17     16.58 o
   1  18   8        1.47        9.24     15.50 o
 -15   1   9        3.17        3.05     14.76 o
 -14   1   9        2.79       -4.45     13.78 o
 -13   1   9       37.60       31.30     14.96 o
 -12   1   9       71.85       85.87     14.02 o
 -11   1   9       31.49       19.33     13.56 o
 -10   1   9      542.75      471.64     15.76 o
  -9   1   9     1094.54      985.89     16.98 o
  -8   1   9     1421.24     1320.42     29.61 o
  -7   1   9      940.75      730.74     16.22 o
  -5   1   9        0.32       10.65     16.38 o
  -4   1   9      149.17      121.01     18.54 o
  -3   1   9     1983.78     1954.17     26.24 o
  -2   1   9      749.92      572.03     24.47 o
  -1   1   9     1229.68     1757.50     28.80 o
   0   1   9     1721.25     1539.79     23.37 o
   1   1   9      709.34      705.09     19.60 o
   2   1   9     7858.85     7709.91     61.39 o
   3   1   9       67.29       76.21     14.47 o
   4   1   9      898.04      799.25     16.90 o
   5   1   9        1.14       15.97     15.41 o
   6   1   9      133.32      201.33     15.38 o
   7   1   9       52.52       48.57     13.98 o
   8   1   9       27.16       42.84     15.22 o
   9   1   9        4.14       19.52     14.33 o
  10   1   9        7.38       24.81     14.66 o
  11   1   9        1.75       18.94     15.07 o
 -15   2   9        5.77       10.36     16.70 o
 -14   2   9        1.54       12.53     13.85 o
 -13   2   9       13.09       36.01     14.71 o
 -12   2   9       17.56       12.36     13.75 o
 -11   2   9      226.44      188.40     15.71 o
 -10   2   9      168.54      176.94     15.31 o
  -9   2   9       58.07      122.38     16.62 o
  -8   2   9        0.10       16.41     15.51 o
  -7   2   9      489.05      530.98     17.45 o
  -6   2   9      438.84      336.34     17.52 o
  -5   2   9       57.97       46.82     15.54 o
  -4   2   9      239.28      343.66     16.69 o
  -3   2   9     7730.94     7922.91     55.54 o
  -2   2   9      194.90      252.29     20.45 o
  -1   2   9     2683.28     2710.65     33.09 o
   0   2   9      646.91      607.94     19.17 o
   1   2   9       28.49       58.51     16.90 o
   2   2   9     1646.81     1704.16     20.11 o
   3   2   9       21.59       17.58     14.73 o
   4   2   9      398.25      450.51     16.85 o
   5   2   9       99.32       76.58     13.82 o
   6   2   9        1.20       19.73     13.53 o
   7   2   9      230.20      274.99     18.16 o
   8   2   9       83.35       90.47     14.01 o
   9   2   9        0.42       25.47     13.29 o
  10   2   9       15.98       15.38     15.94 o
  11   2   9        8.37       18.77     16.02 o
 -15   3   9        0.45       11.55     16.62 o
 -14   3   9        7.76       28.32     13.69 o
 -13   3   9        0.29       21.10     13.92 o
 -12   3   9       44.66       41.87     13.78 o
 -11   3   9        6.42       34.19     13.32 o
 -10   3   9        3.18       12.96     12.85 o
  -9   3   9      504.23      577.72     15.65 o
  -8   3   9        5.66       22.89     16.27 o
  -7   3   9       11.79       26.37     14.09 o
  -5   3   9     1177.52     1052.97     18.74 o
  -4   3   9      126.49      144.61     16.22 o
  -3   3   9      185.70      206.30     17.03 o
  -2   3   9      176.30      206.24     15.95 o
  -1   3   9    10644.42     9773.11     60.95 o
   0   3   9     2087.88     1934.94     21.25 o
   1   3   9      514.86      717.55     17.43 o
   2   3   9     1061.62     1123.01     17.67 o
   3   3   9      101.72      120.58     13.60 o
   4   3   9       68.96       83.93     13.97 o
   5   3   9      305.05      312.68     13.96 o
   6   3   9       30.53       23.21     13.00 o
   7   3   9        2.15        4.20     13.74 o
   8   3   9        3.45       19.11     13.36 o
   9   3   9       25.50       33.52     15.25 o
  10   3   9       19.77       33.29     14.05 o
  11   3   9        6.90       12.30     16.92 o
 -15   4   9        3.70       18.09     15.43 o
 -14   4   9       10.61        8.30     14.40 o
 -13   4   9       50.69       40.75     13.32 o
 -12   4   9        1.31       14.11     14.07 o
 -11   4   9      193.36      265.80     19.52 o
 -10   4   9        6.97       46.81     14.90 o
  -9   4   9      218.27      293.00     15.24 o
  -8   4   9      420.48      412.27     16.71 o
  -7   4   9      266.12      274.72     15.20 o
  -6   4   9       27.11       16.66     15.12 o
  -4   4   9      139.50       98.43     15.26 o
  -3   4   9        0.80        4.38     20.14 o
  -2   4   9      709.10      798.04     18.57 o
  -1   4   9     1185.21     1349.26     20.49 o
   0   4   9      368.94      398.36     15.63 o
   1   4   9     4873.40     4827.00     27.47 o
   2   4   9      177.91      172.69     14.66 o
   3   4   9      334.87      412.27     16.31 o
   4   4   9      365.85      331.70     15.39 o
   5   4   9       53.03       64.37     14.20 o
   6   4   9       12.32       18.52     13.32 o
   7   4   9      327.64      288.66     14.09 o
   8   4   9       33.91       31.70     16.34 o
   9   4   9       82.01       59.29     14.40 o
  10   4   9        9.19       24.87     14.08 o
  11   4   9        2.16       20.26     16.18 o
 -15   5   9       26.05       31.58     16.14 o
 -14   5   9       14.83       27.09     15.16 o
 -13   5   9        1.06       10.03     13.65 o
 -12   5   9       51.69       55.75     15.03 o
 -11   5   9       43.35       47.25     14.74 o
 -10   5   9      124.40      153.28     15.47 o
  -9   5   9       68.76       70.03     17.39 o
  -8   5   9       27.66       23.97     14.06 o
  -7   5   9      207.91      183.64     14.78 o
  -6   5   9      429.25      550.96     15.54 o
  -5   5   9     4627.19     4428.61     27.41 o
  -4   5   9      217.13      220.77     16.99 o
  -3   5   9      726.29      616.54     17.74 o
  -2   5   9        0.72       22.70     14.04 o
  -1   5   9      637.07      479.31     31.54 o
   0   5   9        3.95       41.98     14.55 o
   1   5   9     2086.28     1989.44     20.48 o
   2   5   9        0.40        7.04     13.40 o
   3   5   9       14.23       26.26     16.00 o
   4   5   9      426.04      401.48     15.09 o
   5   5   9       18.56       24.03     13.66 o
   6   5   9        1.25       34.30     13.62 o
   7   5   9        0.02       14.50     14.43 o
   8   5   9       19.56       23.67     12.95 o
   9   5   9        9.43       32.09     14.09 o
  10   5   9        2.34        8.08     14.39 o
  11   5   9        1.55       14.22     19.67 o
 -15   6   9        2.11        7.99     15.93 o
 -14   6   9       17.10       27.81     13.91 o
 -13   6   9       36.61       27.07     14.87 o
 -12   6   9        3.52       12.39     13.79 o
 -10   6   9        1.85       14.47     15.23 o
  -9   6   9        2.11       17.12     14.31 o
  -8   6   9       21.09       39.62     13.17 o
  -7   6   9       86.76      107.53     17.45 o
  -6   6   9      711.88      796.83     16.81 o
  -5   6   9      568.59      370.44     18.06 o
  -4   6   9     2349.94     2386.05     32.75 o
  -3   6   9       75.50       68.69     13.06 o
  -2   6   9       19.36       21.82     12.93 o
   0   6   9      168.86      172.93     14.48 o
   1   6   9     1925.92     1533.29     19.26 o
   2   6   9        9.83        7.84     14.62 o
   3   6   9       81.77       82.93     13.93 o
   4   6   9      153.52      188.58     14.63 o
   5   6   9       46.48       32.87     13.43 o
   6   6   9      112.82      141.76     15.32 o
   7   6   9        7.48       23.57     18.40 o
   8   6   9        3.78       23.34     15.39 o
   9   6   9        0.50       15.17     13.99 o
  10   6   9        2.67       23.82     14.74 o
  11   6   9        0.26       10.25     16.83 o
 -14   7   9        3.23       -9.07     14.79 o
 -13   7   9       28.28       43.11     16.56 o
 -12   7   9       20.73       45.84     14.23 o
 -11   7   9       92.50       83.16     16.23 o
 -10   7   9        0.10       10.66     12.89 o
  -9   7   9      115.51      107.81     15.47 o
  -8   7   9      134.14      157.23     13.44 o
  -7   7   9      253.32      221.48     13.82 o
  -6   7   9      173.56      138.42     14.23 o
  -5   7   9      154.84      188.57     15.60 o
  -4   7   9      226.69      203.59     17.52 o
  -3   7   9       19.64       15.90     12.53 o
  -2   7   9      193.54      201.83     14.55 o
  -1   7   9      428.04      339.92     14.80 o
   0   7   9      709.27      966.95     16.37 o
   1   7   9      294.50      345.40     13.25 o
   2   7   9      438.48      523.06     15.25 o
   3   7   9       39.43       34.86     15.29 o
   4   7   9       47.06       70.74     15.06 o
   5   7   9        6.23       20.11     15.70 o
   6   7   9      108.82      150.30     16.41 o
   7   7   9       14.43       46.29     14.73 o
   8   7   9       25.46       29.75     14.64 o
   9   7   9        3.46       19.04     15.51 o
  10   7   9        6.96       35.45     14.75 o
 -14   8   9        1.73       21.10     16.52 o
 -13   8   9        8.92        9.94     15.60 o
 -12   8   9       50.04       53.89     14.66 o
 -11   8   9       48.18       64.47     15.87 o
 -10   8   9      198.04      186.59     14.28 o
  -9   8   9       14.09       16.82     16.69 o
  -8   8   9       66.33       58.37     14.65 o
  -7   8   9      305.60      284.28     14.34 o
  -6   8   9      161.76      160.75     14.57 o
  -5   8   9      651.65      807.50     15.89 o
  -4   8   9      186.11      150.24     15.28 o
  -3   8   9      130.10      145.70     12.65 o
  -2   8   9      436.99      433.41     14.49 o
  -1   8   9      615.75      482.41     15.27 o
   0   8   9      517.36      561.23     15.15 o
   1   8   9       47.20       31.22     12.28 o
   2   8   9       72.58       74.67     15.45 o
   3   8   9      223.30      172.29     15.11 o
   4   8   9        0.26        4.02     13.27 o
   5   8   9      124.70       84.03     14.11 o
   6   8   9       69.78       79.45     13.28 o
   7   8   9        2.68       15.49     14.77 o
   8   8   9       22.89       16.21     14.74 o
   9   8   9        7.81       12.18     14.89 o
  10   8   9        8.83       37.15     15.15 o
 -14   9   9        0.08        1.95     16.05 o
 -13   9   9        4.05       10.55     16.96 o
 -12   9   9        2.52        6.29     14.63 o
 -11   9   9       50.31       51.43     15.44 o
 -10   9   9       25.17       41.76     13.70 o
  -9   9   9        0.06       12.71     14.14 o
  -8   9   9        0.89       11.78     13.41 o
  -7   9   9       78.95      108.86     14.20 o
  -6   9   9      393.91      464.92     18.41 o
  -5   9   9       27.74       36.39     15.46 o
  -4   9   9       61.17       28.66     13.06 o
  -3   9   9      582.83      527.27     14.37 o
  -2   9   9      378.61      323.38     12.64 o
   0   9   9      966.60      979.17     16.65 o
   1   9   9      345.56      410.53     15.37 o
   2   9   9      241.68      190.18     14.06 o
   3   9   9      188.99      178.34     13.38 o
   4   9   9        2.42       13.71     14.58 o
   5   9   9        0.01       29.33     15.50 o
   6   9   9        0.48       17.91     14.50 o
   7   9   9       15.53        2.76     12.41 o
   8   9   9        0.14       15.96     14.12 o
   9   9   9        1.34        2.27     16.70 o
  10   9   9        0.00       12.63     16.10 o
 -13  10   9       19.05       19.30     16.02 o
 -12  10   9        0.56       -2.49     15.36 o
 -11  10   9       36.72       33.47     13.09 o
 -10  10   9       69.66       59.30     13.41 o
  -9  10   9      101.33      100.56     14.42 o
  -8  10   9       88.58      127.00     13.37 o
  -7  10   9       20.23       -5.56     15.04 o
  -6  10   9      539.10      521.56     14.83 o
  -4  10   9     3048.88     3203.69     27.49 o
  -3  10   9     2228.58     1783.30     26.22 o
  -2  10   9      829.69      715.60     15.73 o
  -1  10   9      144.24      143.05     14.52 o
   0  10   9      549.57      468.07     14.58 o
   1  10   9        5.39        9.29     13.45 o
   2  10   9       11.74       -5.78     14.91 o
   3  10   9        7.68       22.32     13.62 o
   4  10   9       18.89       12.63     12.94 o
   5  10   9       13.76       36.42     14.06 o
   6  10   9      628.69      636.72     19.08 o
   7  10   9      120.60      147.61     16.22 o
   8  10   9       27.16       -3.84     15.02 o
   9  10   9       10.08       20.62     15.38 o
 -13  11   9       21.51       19.99     16.11 o
 -12  11   9        3.65        3.92     15.60 o
 -11  11   9       10.91        9.95     14.57 o
 -10  11   9       45.63       32.64     15.48 o
  -9  11   9        6.36       15.74     14.73 o
  -8  11   9        0.23       15.92     14.14 o
  -7  11   9       20.89       38.14     15.51 o
  -6  11   9      671.47      680.95     16.25 o
  -5  11   9        8.76        0.58     12.65 o
  -4  11   9       49.98       53.34     14.38 o
  -3  11   9      196.65      132.52     14.55 o
  -2  11   9       65.42       46.03     13.56 o
  -1  11   9       11.49       12.53     12.65 o
   0  11   9       73.05       67.79     13.62 o
   1  11   9        7.80       14.95     13.33 o
   2  11   9       67.69       64.27     13.67 o
   3  11   9       71.18       52.90     15.25 o
   4  11   9      173.89      137.95     13.84 o
   5  11   9       18.81       29.05     13.75 o
   6  11   9        0.07       15.31     15.28 o
   7  11   9       23.96       24.74     14.47 o
   8  11   9        9.39        3.36     18.29 o
   9  11   9        0.31       25.00     15.11 o
 -12  12   9        9.51       35.76     15.36 o
 -11  12   9       30.37       37.00     16.09 o
  -9  12   9        0.26       10.48     16.61 o
  -8  12   9        1.21       37.59     15.40 o
  -7  12   9       71.56       64.27     16.27 o
  -6  12   9      147.00      146.82     15.81 o
  -5  12   9       76.89       73.84     14.11 o
  -4  12   9       89.00       92.34     14.71 o
  -3  12   9       10.34       35.41     12.64 o
  -2  12   9      437.52      468.11     14.79 o
  -1  12   9       45.14       59.37     13.32 o
   0  12   9      306.09      338.28     15.50 o
   1  12   9        0.00       -5.10     11.20 o
   2  12   9       44.24       51.56     11.93 o
   3  12   9        2.06        4.66     12.68 o
   4  12   9        0.37        5.34     15.01 o
   5  12   9       19.17       44.21     14.13 o
   6  12   9        0.36      -17.38     14.09 o
   7  12   9        4.23      -11.81     16.25 o
   8  12   9        0.22        3.99     16.76 o
 -11  13   9       14.37       34.84     17.46 o
 -10  13   9       14.18       35.25     17.06 o
  -9  13   9       52.10       32.04     15.33 o
  -8  13   9       15.63       38.78     16.69 o
  -7  13   9      334.20      349.89     14.67 o
  -6  13   9      198.35      176.08     16.21 o
  -5  13   9      142.09      177.76     17.40 o
  -4  13   9       82.35       76.26     13.95 o
  -3  13   9       62.76       45.99     12.85 o
  -2  13   9        2.61       14.90     13.33 o
  -1  13   9        7.24       12.22     16.14 o
   0  13   9       22.93       50.08     14.20 o
   1  13   9       35.35       61.20     12.28 o
   2  13   9      178.67      185.60     13.42 o
   3  13   9       55.28       73.50     14.38 o
   4  13   9      141.63      140.58     13.57 o
   5  13   9       77.67       73.44     13.33 o
   6  13   9        0.45        9.56     16.14 o
   7  13   9        0.16       -4.93     15.90 o
 -11  14   9        8.68       25.62     16.14 o
 -10  14   9        7.29        1.88     15.19 o
  -9  14   9        2.36       -9.43     15.55 o
  -8  14   9       47.05       30.30     16.21 o
  -7  14   9        3.50       15.41     13.94 o
  -6  14   9       13.22       21.55     14.24 o
  -5  14   9       81.62       80.48     16.09 o
  -4  14   9       21.60       29.23     16.50 o
  -3  14   9      151.65      135.11     14.91 o
  -2  14   9       30.31       30.12     13.30 o
  -1  14   9       29.09       49.09     14.05 o
   0  14   9      131.52      121.31     14.10 o
   1  14   9       29.97       62.10     12.73 o
   2  14   9      103.91       83.95     14.19 o
   3  14   9        0.30        1.91     14.80 o
   4  14   9       41.56       37.90     14.86 o
   5  14   9       40.12       48.74     15.56 o
   6  14   9        4.69       20.41     14.58 o
 -10  15   9        1.56        8.33     15.85 o
  -9  15   9        2.56       30.51     15.60 o
  -8  15   9        8.83       13.45     15.02 o
  -7  15   9        7.19       11.85     15.79 o
  -6  15   9      317.83      309.86     14.83 o
  -5  15   9       23.80       38.46     14.08 o
  -4  15   9        0.52       20.74     15.74 o
  -3  15   9        3.08        5.10     13.05 o
  -2  15   9      156.15      137.56     15.27 o
  -1  15   9       77.96       82.33     14.30 o
   0  15   9      120.58      129.96     14.83 o
   1  15   9       12.58       34.24     14.33 o
   2  15   9        6.45        4.55     13.06 o
   3  15   9        0.14       24.33     13.83 o
   4  15   9       37.11       57.67     17.83 o
   5  15   9       12.66      -10.68     14.64 o
   6  15   9        4.19       14.73     16.67 o
  -8  16   9       29.80       54.88     17.15 o
  -7  16   9       12.54       31.87     16.51 o
  -6  16   9        1.30        6.34     17.13 o
  -5  16   9       48.77       87.54     20.98 o
  -4  16   9        0.32       21.60     13.49 o
  -3  16   9       90.81      109.36     14.84 o
  -2  16   9       77.09       69.64     14.86 o
  -1  16   9      174.56      171.62     14.97 o
   0  16   9        3.77       -5.49     14.99 o
   1  16   9        0.76        4.64     13.89 o
   2  16   9       30.94       26.22     14.57 o
   3  16   9        0.41       13.36     13.75 o
   4  16   9       26.13       28.17     16.35 o
  -7  17   9        1.41       26.81     15.71 o
  -6  17   9        4.05       22.96     17.81 o
  -5  17   9       12.55       24.68     17.23 o
  -4  17   9       12.94       19.05     15.55 o
  -3  17   9       53.24       46.04     17.30 o
  -2  17   9       23.14       37.20     14.56 o
  -1  17   9       23.83       16.32     15.12 o
   0  17   9       24.23       23.43     15.34 o
   1  17   9       66.80       57.07     14.48 o
   2  17   9       57.59       53.79     14.94 o
   3  17   9       29.28       20.96     17.33 o
  -5  18   9        3.27        3.18     15.16 o
  -4  18   9       76.02       52.13     15.75 o
  -3  18   9       33.42       24.28     16.97 o
  -2  18   9        2.29        6.49     16.92 o
  -1  18   9        0.23       -0.33     15.95 o
   0  18   9       64.99       59.68     16.58 o
 -16   0  10       10.50       32.65     24.55 o
 -15   0  10       12.69       36.16     22.73 o
 -14   0  10       49.64       27.14     22.43 o
 -13   0  10       21.61       -1.21     17.79 o
 -12   0  10      351.78      358.77     20.63 o
 -11   0  10      102.10      134.14     22.83 o
 -10   0  10      227.50      212.56     20.36 o
  -9   0  10      836.32     1028.16     25.18 o
  -8   0  10      335.80      281.29     21.45 o
  -7   0  10      115.65      142.91     20.48 o
  -6   0  10     2263.68     1916.59     34.93 o
  -5   0  10    10713.94    11203.55    116.38 o
  -4   0  10     2512.75     2475.24     31.94 o
  -3   0  10     6032.71     5774.40     93.30 o
  -2   0  10      636.44      822.19     33.06 o
  -1   0  10     9232.43    10584.54     96.51 o
   0   0  10        6.85       64.69     27.32 o
   1   0  10     2878.51     2896.54     37.72 o
   2   0  10     3021.77     3069.86     33.86 o
   3   0  10     1116.67      961.11     25.33 o
   4   0  10      247.06      182.70     20.64 o
   5   0  10      336.90      415.73     21.48 o
   6   0  10       36.94       51.06     21.89 o
   7   0  10        1.43       -2.08     19.37 o
   8   0  10      145.74      157.65     21.05 o
   9   0  10      147.31      131.08     24.94 o
  10   0  10        0.10       39.99     19.90 o
  11   0  10        2.58       19.07     24.10 o
 -16   1  10        0.65        7.80     17.50 o
 -15   1  10        0.75       30.33     17.13 o
 -14   1  10       47.98       39.75     16.41 o
 -13   1  10        0.17       27.20     13.36 o
 -12   1  10        3.72        6.53     17.93 o
 -11   1  10      233.02      228.47     15.49 o
 -10   1  10       69.09       61.09     15.94 o
  -9   1  10      123.20      179.99     14.60 o
  -8   1  10       38.72       62.14     13.59 o
  -7   1  10      415.28      375.63     16.34 o
  -6   1  10     2297.90     2317.98     22.36 o
  -5   1  10       73.47       73.83     16.60 o
  -4   1  10     1849.05     1677.23     22.34 o
  -3   1  10     4704.10     5056.52     48.52 o
  -2   1  10      825.83      936.25     22.73 o
  -1   1  10        0.08       17.10     19.53 o
   0   1  10      643.28      670.48     22.64 o
   1   1  10     3037.66     3311.19     35.05 o
   2   1  10     3264.39     3006.43     22.95 o
   3   1  10       76.45       96.79     14.68 o
   4   1  10      119.80      113.85     15.31 o
   5   1  10        0.24       14.83     15.43 o
   6   1  10       32.15       44.91     15.56 o
   7   1  10       23.76       41.88     14.01 o
   8   1  10        6.31       17.92     13.77 o
   9   1  10        4.34       22.91     14.76 o
  11   1  10        3.31       38.48     16.95 o
 -15   2  10        9.73       40.34     15.92 o
 -14   2  10        4.04        3.97     14.59 o
 -13   2  10       11.81       15.81     13.67 o
 -12   2  10      165.81      167.11     14.82 o
 -11   2  10      198.26      193.39     15.09 o
 -10   2  10      570.04      527.19     15.85 o
  -9   2  10       87.01       81.56     13.37 o
  -8   2  10        0.29       16.32     14.44 o
  -7   2  10      551.03      581.60     16.59 o
  -6   2  10        1.81       24.13     17.74 o
  -5   2  10      122.38      136.23     16.09 o
  -4   2  10      931.56     1078.23     19.62 o
  -1   2  10      155.77      150.19     19.79 o
   0   2  10     4197.34     4909.42     43.57 o
   1   2  10      307.71      337.08     17.23 o
   2   2  10        0.23        6.70     14.31 o
   3   2  10        6.60       25.10     15.40 o
   4   2  10      963.12      766.02     16.61 o
   5   2  10      191.62      184.88     14.35 o
   6   2  10        2.42       10.49     16.25 o
   7   2  10        3.95       11.90     13.04 o
   8   2  10       46.36       50.60     16.26 o
   9   2  10      134.60       90.37     14.27 o
  10   2  10        2.31       25.87     14.13 o
  11   2  10        0.56       23.90     14.52 o
 -15   3  10        3.95       12.96     14.41 o
 -14   3  10       10.27        4.99     14.03 o
 -13   3  10       23.17       34.21     14.94 o
 -12   3  10       19.37        8.37     15.96 o
 -11   3  10       26.21       22.41     16.89 o
 -10   3  10       26.48       32.03     13.47 o
  -9   3  10      620.04      513.97     15.87 o
  -8   3  10     1108.69     1007.30     15.73 o
  -7   3  10     2300.81     2434.03     23.19 o
  -6   3  10      401.21      476.77     16.73 o
  -5   3  10      151.72      186.17     16.47 o
  -4   3  10     5417.58     5213.56     41.52 o
  -3   3  10     4837.74     5239.14     35.87 o
  -2   3  10     1730.04     1708.95     21.36 o
  -1   3  10        0.03       16.98     17.38 o
   0   3  10     1738.38     1622.89     20.35 o
   1   3  10     2074.41     1709.06     18.98 o
   2   3  10      280.38      263.64     15.98 o
   3   3  10       19.20       32.42     14.79 o
   4   3  10      243.50      242.19     15.32 o
   5   3  10      178.77      160.63     14.92 o
   6   3  10       71.89       71.99     13.14 o
   7   3  10      533.26      467.50     15.21 o
   8   3  10       26.29       20.29     13.97 o
   9   3  10       55.27       53.81     15.99 o
  10   3  10        0.13       11.22     14.58 o
  11   3  10        2.83        7.18     14.04 o
 -15   4  10       15.11       12.61     15.50 o
 -14   4  10        1.29       -5.58     14.72 o
 -13   4  10       10.17       21.27     15.39 o
 -12   4  10       22.15       59.66     15.46 o
 -11   4  10       33.62       53.19     13.50 o
 -10   4  10        5.83        4.16     13.36 o
  -9   4  10      106.40       97.88     13.86 o
  -8   4  10      306.00      311.50     17.29 o
  -7   4  10       20.56       33.46     14.48 o
  -6   4  10      277.57      293.42     16.19 o
  -5   4  10      838.06      895.75     18.68 o
  -4   4  10       36.09       51.90     18.28 o
  -3   4  10     6782.83     7539.15     79.60 o
  -2   4  10     1507.68     1195.03     19.52 o
  -1   4  10        1.98       20.26     13.65 o
   0   4  10        6.24       13.50     14.20 o
   1   4  10        2.22        7.33     15.83 o
   2   4  10        0.05       13.83     13.89 o
   3   4  10       69.90       57.70     14.52 o
   4   4  10       53.91       42.05     12.84 o
   5   4  10      276.41      237.63     14.10 o
   6   4  10      222.09      200.99     15.70 o
   7   4  10      107.54      127.23     14.25 o
   8   4  10      269.54      262.97     15.85 o
   9   4  10        5.82       27.40     13.49 o
  10   4  10        0.02       31.71     14.99 o
  11   4  10        1.62       25.93     16.56 o
 -15   5  10       41.57       39.66     16.50 o
 -14   5  10        8.18        2.34     13.31 o
 -13   5  10        1.43       24.43     13.67 o
 -12   5  10       37.32       33.95     14.18 o
 -11   5  10        0.16       22.71     13.96 o
 -10   5  10        0.15       10.66     16.29 o
  -9   5  10      169.39      217.31     16.54 o
  -8   5  10       25.70       20.23     15.76 o
  -7   5  10      118.73      105.13     15.64 o
  -6   5  10     2340.95     2241.05     20.77 o
  -5   5  10      196.17      171.22     17.01 o
  -4   5  10       95.49      121.85     15.72 o
  -3   5  10     2618.92     3446.37     24.44 o
  -2   5  10      874.11     1133.00     18.83 o
  -1   5  10     1006.74     1083.29     17.99 o
   0   5  10      417.83      583.56     16.12 o
   1   5  10      102.60      114.96     14.23 o
   2   5  10      283.43      278.75     15.01 o
   3   5  10       37.46       70.96     13.57 o
   4   5  10      344.56      383.50     14.86 o
   5   5  10       72.01       82.84     14.44 o
   6   5  10      101.00      117.93     15.50 o
   7   5  10      201.34      200.98     13.71 o
   8   5  10       74.21       86.80     13.29 o
   9   5  10        2.79       24.92     14.11 o
  10   5  10        0.09       18.16     15.27 o
 -15   6  10        0.68       29.97     15.26 o
 -14   6  10        6.33       23.93     15.69 o
 -13   6  10       10.60        1.23     13.52 o
 -12   6  10       77.79       64.50     15.47 o
 -11   6  10        1.44        3.17     14.79 o
 -10   6  10       19.85       15.96     14.12 o
  -9   6  10      151.10      196.78     18.67 o
  -8   6  10      410.29      462.24     16.19 o
  -7   6  10       14.44       31.23     14.00 o
  -6   6  10      112.69      117.87     16.03 o
  -5   6  10        2.38       10.33     16.25 o
  -4   6  10     1255.84     1490.61     19.12 o
  -3   6  10       70.41       70.70     14.28 o
  -2   6  10      506.27      619.65     14.86 o
  -1   6  10      840.59      824.11     15.91 o
   0   6  10     1262.06     1683.86     19.24 o
   1   6  10       15.63       41.18     14.58 o
   2   6  10      827.46      908.22     16.11 o
   3   6  10       82.48      100.22     13.01 o
   4   6  10        8.37       24.78     14.94 o
   5   6  10       28.30       30.71     13.26 o
   6   6  10      260.49      294.08     16.63 o
   7   6  10       29.42       35.83     14.00 o
   8   6  10       33.86       21.96     16.59 o
   9   6  10        3.23       26.81     16.46 o
  10   6  10        3.74       25.01     15.38 o
 -15   7  10        4.35       20.43     17.86 o
 -14   7  10        0.02       23.91     15.18 o
 -13   7  10        5.84       19.23     16.22 o
 -12   7  10       50.94       64.61     14.29 o
 -11   7  10      166.00      173.16     15.92 o
 -10   7  10      199.88      171.58     15.14 o
  -9   7  10        6.88       29.58     15.01 o
  -8   7  10      520.52      592.11     16.00 o
  -7   7  10     1443.04     1382.79     17.94 o
  -6   7  10        1.52       16.76     13.18 o
  -5   7  10      111.30      116.15     17.37 o
  -3   7  10      241.16      172.37     15.03 o
  -2   7  10       48.51       22.37     13.55 o
  -1   7  10       84.15      105.02     13.62 o
   0   7  10      806.01      916.92     15.67 o
   1   7  10     1036.03      974.35     16.41 o
   2   7  10      794.51      747.10     17.30 o
   3   7  10      671.25      772.28     16.83 o
   4   7  10      135.25      142.45     13.61 o
   5   7  10       98.00      111.00     16.48 o
   6   7  10       10.07       22.76     15.03 o
   7   7  10        4.64        9.80     13.41 o
   8   7  10        4.13        2.97     15.97 o
   9   7  10       12.56       36.90     15.73 o
  10   7  10       14.61       25.37     14.98 o
 -14   8  10        0.06       17.67     14.93 o
 -13   8  10       62.22       37.63     15.14 o
 -12   8  10       10.56        9.18     15.89 o
 -11   8  10        8.45       41.41     16.28 o
 -10   8  10      219.39      224.61     16.52 o
  -9   8  10      174.85      206.70     13.97 o
  -8   8  10        1.78      -17.15     15.04 o
  -7   8  10      269.17      337.74     14.05 o
  -6   8  10       90.84       51.67     14.79 o
  -5   8  10      109.88      169.99     13.27 o
  -4   8  10       70.55       54.74     14.96 o
  -2   8  10       71.75       72.15     14.08 o
  -1   8  10      233.16      190.79     14.51 o
   0   8  10       26.01        9.81     14.38 o
   1   8  10       10.59        8.24     13.35 o
   2   8  10      151.99      153.79     14.71 o
   3   8  10       32.15       23.46     12.49 o
   4   8  10      206.27      230.85     15.35 o
   5   8  10       48.29       54.39     15.01 o
   6   8  10       33.77       34.21     13.85 o
   7   8  10        1.64       21.38     12.57 o
   8   8  10        5.20       20.46     15.21 o
   9   8  10       24.87       21.22     14.91 o
  10   8  10        2.20       15.36     15.37 o
 -14   9  10        1.07       14.18     14.83 o
 -13   9  10        1.12       13.68     15.10 o
 -12   9  10        7.84       -1.19     16.63 o
 -11   9  10        9.10       23.58     14.37 o
 -10   9  10       17.29       14.53     15.51 o
  -9   9  10        5.46       43.44     15.08 o
  -8   9  10      403.07      508.55     15.82 o
  -7   9  10       39.44       17.85     14.00 o
  -6   9  10      784.84      883.58     21.02 o
  -5   9  10      190.86      138.02     15.66 o
  -4   9  10      235.75      192.85     13.85 o
  -3   9  10        8.73       -1.43     14.56 o
  -2   9  10        5.31        0.12     13.25 o
  -1   9  10       29.69       22.68     13.43 o
   0   9  10      186.56      205.45     14.29 o
   1   9  10      190.39      213.53     13.80 o
   2   9  10       13.38        6.09     14.40 o
   3   9  10       99.99       92.71     14.14 o
   4   9  10      278.80      210.56     15.33 o
   5   9  10       50.88       65.71     15.00 o
   6   9  10       90.64       56.42     15.39 o
   7   9  10       30.86       39.10     15.79 o
   8   9  10        9.26        8.16     13.41 o
   9   9  10        6.99       31.65     17.65 o
 -13  10  10        1.85       11.42     16.70 o
 -12  10  10        0.41       17.75     16.20 o
 -11  10  10        0.58       11.51     13.56 o
 -10  10  10       58.92       47.37     16.47 o
  -9  10  10      119.74      107.30     14.60 o
  -8  10  10       78.47       44.33     14.77 o
  -7  10  10        1.64        3.46     12.95 o
  -6  10  10       96.08       77.72     14.62 o
  -5  10  10       41.58       68.37     13.71 o
  -4  10  10      216.05      240.26     16.45 o
  -3  10  10      837.69      888.77     16.60 o
  -2  10  10       38.67       34.12     13.24 o
  -1  10  10      198.73      150.59     13.01 o
   0  10  10      614.97      652.96     15.10 o
   1  10  10      110.56      123.93     12.42 o
   2  10  10       78.19       71.02     13.44 o
   3  10  10       84.79       77.31     13.56 o
   4  10  10       36.62       49.28     13.56 o
   5  10  10       59.11       62.85     13.07 o
   6  10  10       34.27       27.56     15.09 o
   7  10  10        9.37       11.61     14.87 o
   8  10  10        2.63       27.57     15.43 o
   9  10  10        4.30       23.84     16.70 o
 -13  11  10       15.19       22.18     17.52 o
 -12  11  10        0.02        4.90     15.82 o
 -11  11  10       25.92       27.31     15.08 o
 -10  11  10        6.18       22.09     15.10 o
  -9  11  10       25.02       29.61     14.05 o
  -8  11  10       16.43       35.37     15.89 o
  -7  11  10        9.02       19.41     12.49 o
  -6  11  10        0.02        3.54     15.90 o
  -5  11  10      400.27      316.40     23.20 o
  -4  11  10      522.35      462.20     14.29 o
  -2  11  10       37.17       48.52     14.33 o
  -1  11  10        0.21        3.09     12.28 o
   0  11  10      162.26      204.44     13.57 o
   1  11  10       19.78       31.05     14.15 o
   2  11  10        0.96        3.78     13.07 o
   3  11  10      195.28      192.82     14.88 o
   4  11  10        1.44       15.05     13.28 o
   5  11  10       18.49       37.82     16.25 o
   6  11  10       19.61       30.04     14.24 o
   7  11  10        0.87       10.46     13.14 o
   8  11  10        3.29       -4.15     16.21 o
 -12  12  10        4.92       -7.42     15.34 o
 -11  12  10        5.22        7.77     15.50 o
 -10  12  10        5.87       19.69     19.92 o
  -9  12  10        1.17       16.02     14.32 o
  -8  12  10        9.48       20.19     14.51 o
  -7  12  10       11.34       41.52     14.05 o
  -6  12  10      103.73      111.49     16.22 o
  -5  12  10      319.88      272.34     18.05 o
  -4  12  10       87.14       78.27     14.19 o
  -3  12  10        1.64        1.02     12.99 o
  -2  12  10      150.96      174.43     13.92 o
  -1  12  10      123.00      170.21     15.74 o
   0  12  10       54.65       75.50     14.01 o
   1  12  10       13.30       10.05     15.17 o
   2  12  10       27.40       17.24     13.21 o
   3  12  10        0.24       12.74     12.61 o
   4  12  10        0.05       21.75     14.11 o
   5  12  10       18.71       34.13     14.04 o
   6  12  10      107.19       92.28     14.97 o
   7  12  10       14.89       16.18     13.97 o
   8  12  10        7.83       19.39     16.25 o
 -11  13  10       14.75       23.15     16.87 o
 -10  13  10        4.33        8.79     16.79 o
  -9  13  10        7.98       17.91     14.48 o
  -8  13  10       25.07       42.28     13.61 o
  -7  13  10        3.10       18.25     14.89 o
  -6  13  10      108.13      102.07     14.42 o
  -5  13  10       89.21       73.24     14.43 o
  -4  13  10       67.11       72.48     13.04 o
  -3  13  10       59.22       46.31     13.31 o
  -2  13  10      126.85      114.69     13.15 o
  -1  13  10       21.67       27.96     15.07 o
   0  13  10      175.66      185.05     13.75 o
   1  13  10       28.80       30.09     14.41 o
   2  13  10       16.65       26.37     14.69 o
   3  13  10       35.40       54.42     15.79 o
   4  13  10       31.86       21.59     15.12 o
   5  13  10        0.06       18.35     15.95 o
   6  13  10        0.35        3.83     15.51 o
   7  13  10       11.77       10.05     16.35 o
 -11  14  10        0.13       27.81     15.89 o
 -10  14  10        1.72       -6.37     18.27 o
  -9  14  10        8.81       10.00     15.73 o
  -8  14  10       12.19       41.66     17.49 o
  -7  14  10      109.96       84.11     15.23 o
  -6  14  10       27.55       21.51     14.61 o
  -5  14  10        0.37       15.03     14.55 o
  -4  14  10      230.78      222.36     14.10 o
  -3  14  10       25.40       42.39     13.50 o
  -2  14  10        1.91       22.17     14.86 o
  -1  14  10      187.03      195.43     15.22 o
   0  14  10        8.88        8.13     12.35 o
   1  14  10       25.72       27.37     14.09 o
   2  14  10       25.58       19.71     13.83 o
   3  14  10       28.21       34.70     14.29 o
   4  14  10       27.03       41.32     15.13 o
   5  14  10        3.43       13.80     14.43 o
   6  14  10        2.14       19.97     14.67 o
 -10  15  10        1.79        3.16     17.29 o
  -9  15  10        0.01       19.92     16.65 o
  -8  15  10       16.00       20.25     16.19 o
  -7  15  10       32.19       26.15     14.94 o
  -6  15  10       26.41       17.76     15.26 o
  -5  15  10        2.41       13.72     14.11 o
  -4  15  10       44.70       41.93     15.49 o
  -3  15  10       50.78       58.57     13.79 o
  -2  15  10      163.56      165.47     14.68 o
  -1  15  10       18.26       21.04     12.86 o
   0  15  10       46.20       45.85     15.06 o
   1  15  10       12.87       20.50     15.44 o
   2  15  10       18.10       28.21     14.92 o
   3  15  10        3.64       -2.27     15.95 o
   4  15  10        2.41       11.11     15.68 o
   5  15  10        1.79       12.58     17.06 o
  -8  16  10        1.03        4.08     15.43 o
  -7  16  10        2.72       13.90     15.85 o
  -6  16  10       10.81       25.96     14.72 o
  -5  16  10        0.93       20.70     15.40 o
  -4  16  10       23.04        9.12     14.98 o
  -3  16  10        8.45       32.95     16.46 o
  -2  16  10        2.67       15.20     14.63 o
  -1  16  10      157.89      115.15     14.64 o
   0  16  10       11.87       29.89     14.83 o
   1  16  10        0.48       26.22     16.73 o
   2  16  10        3.45       25.21     15.61 o
   3  16  10        0.01       10.18     14.84 o
   4  16  10        0.47       12.73     16.45 o
  -7  17  10       28.95       34.92     16.02 o
  -6  17  10        0.05        4.17     15.50 o
  -5  17  10       13.93       19.45     15.52 o
  -4  17  10        3.50       -7.06     17.06 o
  -3  17  10        1.93       22.95     16.96 o
  -2  17  10        0.21        5.67     17.97 o
  -1  17  10        4.76       18.48     15.29 o
   0  17  10        0.19       12.70     14.74 o
   1  17  10       24.47       26.12     16.60 o
   2  17  10        0.00        9.39     16.34 o
  -4  18  10        0.80        7.80     18.18 o
  -3  18  10       16.84       36.76     19.33 o
  -2  18  10       32.54       28.33     15.30 o
  -1  18  10        5.82       23.43     15.52 o
   0  18  10       27.68       24.17     15.92 o
 -16   1  11       10.93        2.32     16.56 o
 -15   1  11        7.98       31.39     15.11 o
 -14   1  11       46.93       55.55     15.40 o
 -13   1  11       12.88        8.27     14.24 o
 -12   1  11       55.47       64.49     14.47 o
 -11   1  11        3.86       -5.14     12.88 o
 -10   1  11     1281.02     1097.09     22.18 o
  -9   1  11        5.13       20.09     13.86 o
  -8   1  11      358.81      369.24     15.34 o
  -7   1  11       18.47       25.34     14.96 o
  -6   1  11     2926.68     2739.45     39.11 o
  -5   1  11       57.30       95.41     17.74 o
  -4   1  11     1292.92     1488.58     20.40 o
  -3   1  11     4513.65     5202.42     58.69 o
  -2   1  11      325.90      288.66     21.00 o
  -1   1  11     4292.85     3776.39     30.63 o
   0   1  11     1580.75     1858.53     26.71 o
   1   1  11       47.33       67.19     16.94 o
   2   1  11     5274.13     5205.91     74.28 o
   3   1  11      127.07      154.98     16.48 o
   4   1  11        0.63       21.92     15.67 o
   5   1  11      135.59      140.83     13.02 o
   6   1  11       49.66       38.01     14.42 o
   7   1  11        6.92       32.02     13.52 o
   8   1  11        8.84       18.58     13.83 o
  10   1  11       12.14        2.90     14.10 o
  11   1  11        0.40       -4.69     15.19 o
 -16   2  11        1.21       25.83     15.88 o
 -15   2  11       18.28       14.30     15.10 o
 -14   2  11        1.18        1.67     14.46 o
 -13   2  11        3.51       10.11     14.11 o
 -12   2  11       73.08      116.31     14.51 o
 -11   2  11      202.32      207.28     14.80 o
 -10   2  11      168.91      157.26     15.77 o
  -9   2  11      292.28      401.23     14.13 o
  -8   2  11      216.50      201.85     16.52 o
  -7   2  11      674.18      929.74     17.46 o
  -6   2  11       18.72       16.11     14.94 o
  -5   2  11     5666.62     5712.17     40.87 o
  -4   2  11      554.95      556.62     18.27 o
  -3   2  11     1051.80     1213.24     20.68 o
  -2   2  11      861.53      740.63     20.58 o
  -1   2  11      385.80      312.63     18.96 o
   0   2  11      401.76      456.09     18.43 o
   1   2  11     1118.94     1090.91     19.91 o
   2   2  11        4.29      -10.93     16.07 o
   3   2  11       44.51       36.33     14.85 o
   4   2  11       96.12      118.04     15.09 o
   5   2  11      715.89      698.73     16.09 o
   6   2  11       16.11       29.72     14.28 o
   7   2  11        9.52       37.56     14.18 o
   8   2  11       17.29       38.22     13.84 o
   9   2  11        4.58       21.74     15.83 o
  10   2  11        2.04       22.54     15.47 o
  11   2  11        1.65       34.56     15.03 o
 -15   3  11        0.95        5.33     14.97 o
 -14   3  11        2.42       25.82     14.31 o
 -13   3  11       21.37       47.48     14.39 o
 -12   3  11        6.84      -10.37     13.48 o
 -11   3  11      214.48      168.39     14.54 o
 -10   3  11        1.77       12.13     13.61 o
  -9   3  11      138.17      110.51     15.45 o
  -8   3  11      117.12       86.95     14.47 o
  -7   3  11     1306.12     1349.13     19.32 o
  -6   3  11     2240.59     2494.35     22.23 o
  -5   3  11      457.42      493.83     17.67 o
  -3   3  11        2.19       19.21     15.88 o
  -2   3  11     1719.93     1195.31     20.25 o
  -1   3  11     1058.11     1162.38     20.61 o
   0   3  11     2244.99     2503.19     24.80 o
   1   3  11        0.55       20.78     15.60 o
   2   3  11      431.52      395.51     15.52 o
   3   3  11       71.71       66.87     15.54 o
   4   3  11        7.85        8.74     15.21 o
   5   3  11        5.78       19.70     16.14 o
   6   3  11        3.43       22.24     14.74 o
   7   3  11        2.11       16.98     13.04 o
   8   3  11       22.96        0.72     13.05 o
   9   3  11        1.98       15.82     14.16 o
  10   3  11        1.48        9.47     15.74 o
 -15   4  11        0.05       10.72     15.44 o
 -14   4  11        2.67       11.33     14.19 o
 -13   4  11        3.99        8.23     13.85 o
 -12   4  11        5.94       18.39     14.91 o
 -11   4  11      125.36      103.86     15.53 o
 -10   4  11      148.31      109.37     15.11 o
  -9   4  11       27.16       33.44     17.59 o
  -8   4  11      115.00       78.09     14.76 o
  -7   4  11      116.31       84.21     13.60 o
  -6   4  11      153.06      152.72     14.53 o
  -5   4  11     6599.01     6897.57     63.02 o
  -4   4  11      247.49      200.05     15.74 o
  -3   4  11      233.48      196.71     18.67 o
  -2   4  11     1117.57     1149.52     20.43 o
  -1   4  11     2205.78     2117.27     20.40 o
   0   4  11       75.92       63.19     14.27 o
   1   4  11      366.33      475.85     13.75 o
   2   4  11        0.81       13.25     15.03 o
   3   4  11      155.50      210.46     15.04 o
   4   4  11      155.13      128.69     13.73 o
   5   4  11        5.91       34.61     15.22 o
   6   4  11       79.79      100.94     15.29 o
   7   4  11       37.59       71.46     17.58 o
   8   4  11       66.86       83.68     15.00 o
   9   4  11       10.44       25.94     16.93 o
  10   4  11        5.61       14.16     16.16 o
 -15   5  11        4.22       18.31     15.34 o
 -14   5  11        2.65       26.00     14.16 o
 -13   5  11        5.48       19.68     13.96 o
 -12   5  11        0.08       14.53     17.11 o
 -11   5  11      195.81      156.66     15.19 o
 -10   5  11       12.87       29.56     14.57 o
  -9   5  11      133.04      101.00     14.22 o
  -8   5  11        7.96       21.56     13.96 o
  -7   5  11      815.21      743.12     17.15 o
  -6   5  11        7.07       17.62     16.72 o
  -5   5  11     1005.34      888.54     16.97 o
  -4   5  11      425.71      395.10     18.61 o
  -3   5  11     1171.96     1357.71     19.18 o
  -2   5  11       35.02       49.42     15.44 o
  -1   5  11        0.88       29.91     15.04 o
   0   5  11      281.00      272.97     15.73 o
   1   5  11       63.90       96.80     14.23 o
   2   5  11        3.87        3.38     13.52 o
   3   5  11      286.11      251.61     14.82 o
   4   5  11      135.59      207.60     14.30 o
   5   5  11        8.19       26.09     13.80 o
   6   5  11        2.73       -6.85     13.61 o
   7   5  11       23.99       44.39     15.43 o
   8   5  11       18.98       39.00     14.81 o
   9   5  11        0.49       18.93     15.71 o
  10   5  11        0.23       -0.21     15.45 o
 -15   6  11        0.49        0.31     16.65 o
 -14   6  11        3.31        6.94     15.27 o
 -13   6  11      103.97       87.92     15.91 o
 -12   6  11        0.68       22.74     15.66 o
 -11   6  11       51.97       49.43     14.32 o
 -10   6  11        3.48       33.56     15.96 o
  -9   6  11      113.58      118.65     15.52 o
  -8   6  11       54.72       86.59     15.30 o
  -7   6  11       70.60       76.34     15.21 o
  -6   6  11      717.40      764.68     19.29 o
  -5   6  11       50.06       38.84     16.00 o
  -4   6  11      394.11      518.80     17.20 o
  -3   6  11      887.30      717.11     16.48 o
  -2   6  11     1590.44     1872.60     20.57 o
  -1   6  11      559.32      470.74     17.61 o
   0   6  11      726.28      595.08     29.01 o
   1   6  11       45.57       33.68     14.85 o
   2   6  11       10.63       24.83     15.24 o
   3   6  11      430.38      408.22     14.09 o
   4   6  11       20.94       29.24     14.00 o
   5   6  11        0.14       18.30     17.03 o
   6   6  11       50.72       85.10     14.74 o
   7   6  11        1.60       36.24     13.76 o
   8   6  11        1.32        0.71     14.99 o
   9   6  11       10.68       10.06     16.60 o
  10   6  11        0.31       26.48     19.65 o
 -15   7  11        1.40       33.15     16.29 o
 -14   7  11        0.24       21.88     17.95 o
 -13   7  11       36.87       31.25     16.33 o
 -12   7  11       28.53       50.32     14.55 o
 -11   7  11        0.86       23.45     13.71 o
 -10   7  11        1.51        0.34     14.99 o
  -9   7  11      229.52      263.31     15.89 o
  -8   7  11        4.10        2.40     14.32 o
  -7   7  11       11.08       21.21     13.33 o
  -6   7  11      134.42      187.84     16.24 o
  -5   7  11        2.01       14.12     13.52 o
  -4   7  11      201.85      170.13     16.26 o
  -3   7  11       69.66       57.50     14.95 o
  -2   7  11       19.72       33.80     13.57 o
  -1   7  11      391.59      318.38     15.04 o
   0   7  11      206.86      167.49     13.74 o
   1   7  11       78.67       71.15     16.28 o
   2   7  11       30.32       20.32     17.36 o
   3   7  11       54.26       55.78     13.12 o
   4   7  11       79.99       71.40     13.09 o
   5   7  11       34.29       51.83     14.83 o
   6   7  11       75.33       78.35     14.64 o
   7   7  11       10.78       16.35     15.61 o
   8   7  11        5.92       13.08     16.88 o
   9   7  11        3.70       15.26     15.34 o
  10   7  11        0.74       19.75     17.62 o
 -14   8  11        1.99       15.30     15.21 o
 -13   8  11       27.33       58.00     16.60 o
 -12   8  11        2.30        9.26     16.63 o
 -11   8  11      103.42       96.19     14.07 o
 -10   8  11      170.04      160.03     15.34 o
  -9   8  11      307.69      289.14     14.31 o
  -8   8  11        7.49      -13.13     13.48 o
  -7   8  11       81.05      106.59     14.41 o
  -6   8  11      101.61      129.32     17.76 o
  -5   8  11        0.15       20.13     16.64 o
  -4   8  11      105.19       69.19     17.01 o
  -3   8  11        0.02       30.76     15.70 o
  -2   8  11      599.71      742.14     17.44 o
  -1   8  11      186.97      208.32     16.18 o
   0   8  11      203.63      190.42     13.82 o
   1   8  11       29.63       17.78     13.81 o
   2   8  11       41.23       68.98     13.94 o
   3   8  11       12.15       37.98     12.60 o
   4   8  11      286.22      235.57     15.59 o
   5   8  11      241.11      199.85     13.72 o
   6   8  11        9.70       33.57     15.00 o
   7   8  11        7.06        7.68     14.93 o
   8   8  11        0.77        5.51     13.68 o
   9   8  11        2.51       23.89     14.02 o
 -14   9  11        3.94       12.24     19.70 o
 -13   9  11        5.81       43.65     15.18 o
 -12   9  11        1.32       13.35     15.33 o
 -11   9  11       31.56       21.19     14.91 o
 -10   9  11       10.44       11.03     15.53 o
  -9   9  11       10.03       15.43     13.52 o
  -8   9  11       62.12       57.10     13.68 o
  -7   9  11       42.88       49.75     13.81 o
  -6   9  11        0.65       14.88     13.54 o
  -5   9  11      118.26      124.92     15.21 o
  -4   9  11      486.01      461.88     15.92 o
  -3   9  11      221.96      168.17     15.20 o
  -2   9  11      472.28      496.25     14.28 o
  -1   9  11     1486.51     1445.15     18.30 o
   0   9  11       22.86       32.51     12.46 o
   1   9  11       66.95       62.28     14.41 o
   2   9  11      249.39      230.83     15.04 o
   3   9  11       16.18       20.35     14.31 o
   4   9  11      140.33       96.86     14.72 o
   5   9  11      102.52      121.12     16.49 o
   6   9  11       41.17       66.43     14.87 o
   7   9  11       44.65       35.85     16.37 o
   8   9  11        6.43        0.43     14.30 o
   9   9  11       15.04       28.38     16.29 o
 -13  10  11        0.94       15.20     19.24 o
 -12  10  11       11.29       17.74     15.00 o
 -11  10  11        3.66       -6.21     15.28 o
 -10  10  11      185.18      189.27     13.55 o
  -8  10  11      242.08      183.85     13.28 o
  -7  10  11      138.71       90.80     16.23 o
  -6  10  11      851.87      873.33     16.78 o
  -5  10  11     1103.41     1120.27     18.46 o
  -4  10  11     1178.78      885.81     16.56 o
  -3  10  11      221.44      211.69     14.58 o
  -2  10  11       42.78       63.99     15.77 o
  -1  10  11       22.71       13.98     13.47 o
   0  10  11       17.74       29.93     14.86 o
   1  10  11      309.13      299.32     12.90 o
   2  10  11      223.24      223.91     15.48 o
   3  10  11      152.93      103.53     15.71 o
   4  10  11      232.93      228.52     13.53 o
   5  10  11       32.50       33.01     13.54 o
   6  10  11       99.64      102.73     15.50 o
   7  10  11        1.60       33.31     17.79 o
   8  10  11        7.31       26.91     15.94 o
 -13  11  11       13.93       18.18     15.49 o
 -12  11  11       10.26       25.16     15.99 o
 -11  11  11       39.83       55.37     15.93 o
 -10  11  11        3.43       -9.96     14.61 o
  -9  11  11      139.73      107.29     14.39 o
  -8  11  11        2.71       30.48     15.23 o
  -7  11  11      156.45      153.26     18.40 o
  -6  11  11      326.14      266.08     16.86 o
  -5  11  11      135.69      157.30     13.90 o
  -4  11  11        4.06       25.27     15.09 o
  -2  11  11       87.81       72.10     13.79 o
  -1  11  11      150.03      176.96     13.42 o
   1  11  11       11.13       10.74     13.25 o
   2  11  11       39.48       36.17     13.68 o
   3  11  11       27.98       31.85     15.33 o
   4  11  11        0.46       17.95     14.65 o
   5  11  11        0.05        2.27     15.27 o
   6  11  11       10.34       21.98     16.09 o
   7  11  11       10.88       19.90     15.03 o
   8  11  11        1.10       17.50     19.44 o
 -12  12  11        8.85       35.50     17.01 o
 -11  12  11       79.73       50.64     16.53 o
 -10  12  11       30.14       31.21     19.17 o
  -9  12  11        0.04        8.13     13.69 o
  -8  12  11       10.66        6.82     15.01 o
  -7  12  11        4.11       27.45     17.59 o
  -6  12  11       45.58       78.87     14.36 o
  -5  12  11      164.06      161.69     14.86 o
  -4  12  11        9.65       18.48     17.15 o
  -3  12  11      109.53       94.26     14.23 o
  -2  12  11      129.64      145.66     14.95 o
  -1  12  11      205.17      187.73     15.87 o
   0  12  11      221.38      191.25     14.66 o
   1  12  11      144.58      155.54     14.24 o
   2  12  11       52.82       45.15     13.40 o
   3  12  11      152.24      171.19     14.74 o
   4  12  11        0.11       13.25     14.36 o
   5  12  11        0.15       14.30     14.71 o
   6  12  11        2.08       24.69     15.67 o
   7  12  11        3.27        8.98     16.28 o
 -12  13  11        5.39        9.93     17.69 o
 -11  13  11        3.16       32.74     17.50 o
 -10  13  11       16.19       19.84     16.36 o
  -9  13  11      135.78      130.73     16.44 o
  -8  13  11       45.93       46.97     18.22 o
  -7  13  11      161.93      134.22     16.63 o
  -6  13  11        3.53       -1.09     15.28 o
  -5  13  11       65.13       73.36     15.29 o
  -4  13  11       48.96       47.97     14.57 o
  -3  13  11      189.41      193.95     14.88 o
  -2  13  11       92.76       78.76     14.52 o
  -1  13  11        3.22       -3.48     17.32 o
   0  13  11       25.97       33.23     12.37 o
   1  13  11      101.25      103.62     16.01 o
   2  13  11        7.47      -14.50     14.34 o
   3  13  11       79.33       76.12     14.65 o
   4  13  11       97.83       87.26     14.69 o
   5  13  11       31.43       45.65     15.55 o
   6  13  11       13.76       12.43     14.77 o
 -11  14  11        2.11        0.93     16.32 o
 -10  14  11       10.45       18.24     16.85 o
  -9  14  11        5.46       14.22     15.58 o
  -8  14  11       50.68       57.67     16.59 o
  -7  14  11       31.92       55.58     15.22 o
  -6  14  11       90.49      104.44     16.39 o
  -5  14  11      103.96      136.70     16.64 o
  -4  14  11       88.30      123.65     13.10 o
  -3  14  11      137.94      149.04     12.86 o
  -2  14  11       11.67       28.78     14.82 o
  -1  14  11        2.69        0.37     13.68 o
   0  14  11       34.66       51.47     15.87 o
   1  14  11        0.94       14.11     14.99 o
   2  14  11       65.03       81.31     16.53 o
   3  14  11        3.22        8.91     14.36 o
   4  14  11        0.30       17.41     16.09 o
   5  14  11        0.02       -3.60     15.90 o
   6  14  11        0.46        2.13     15.20 o
 -10  15  11        2.12        7.93     19.06 o
  -9  15  11        5.28       18.09     16.78 o
  -8  15  11        1.92       18.59     16.93 o
  -7  15  11        0.26        2.83     15.84 o
  -6  15  11      277.56      307.50     18.41 o
  -5  15  11       12.24       33.68     13.87 o
  -4  15  11       67.99       77.84     15.95 o
  -3  15  11       13.02       23.47     14.40 o
  -2  15  11       52.11       57.42     13.72 o
  -1  15  11       10.17       13.57     13.90 o
   0  15  11      161.98       96.25     14.51 o
   1  15  11       52.45       39.00     15.83 o
   2  15  11       23.43       35.82     15.95 o
   3  15  11        9.66       12.54     15.60 o
   4  15  11       38.28       32.47     18.89 o
   5  15  11        7.73       21.70     16.61 o
  -8  16  11        8.65       25.56     20.00 o
  -7  16  11        3.35       25.36     17.95 o
  -6  16  11        3.00       12.24     16.13 o
  -5  16  11       23.58       12.37     16.57 o
  -4  16  11        2.76       32.92     15.31 o
  -3  16  11        0.85       30.98     15.81 o
  -2  16  11        0.47        7.27     14.97 o
  -1  16  11      140.09      128.57     14.75 o
   0  16  11        1.05       -3.71     15.79 o
   1  16  11        5.80       19.28     16.16 o
   2  16  11        9.36       15.91     15.06 o
   3  16  11       47.66       43.44     16.40 o
  -7  17  11        0.00       15.57     18.20 o
  -6  17  11        3.72       19.83     15.68 o
  -5  17  11        3.51       24.97     17.94 o
  -4  17  11       16.40       20.75     16.49 o
  -3  17  11      197.58      203.66     17.74 o
  -2  17  11        0.09       23.65     15.45 o
  -1  17  11        3.73       24.97     16.77 o
   0  17  11        7.09       19.82     16.61 o
   1  17  11       80.59       84.65     18.91 o
   2  17  11        4.02       13.97     16.42 o
  -3  18  11       51.65       29.26     15.94 o
  -2  18  11        1.32       19.20     17.11 o
 -16   0  12       15.62       18.97     22.33 o
 -15   0  12        0.30       18.05     25.82 o
 -14   0  12       27.03       58.60     19.37 o
 -13   0  12       22.12       34.78     20.56 o
 -12   0  12      198.78      172.45     20.59 o
 -11   0  12        7.43      -12.87     22.42 o
 -10   0  12       99.89      149.30     29.91 o
  -9   0  12      732.50      790.70     25.73 o
  -8   0  12      324.23      340.19     23.61 o
  -7   0  12       56.43       71.40     20.26 o
  -6   0  12      597.18      730.29     26.94 o
  -5   0  12       66.00       68.71     19.67 o
  -4   0  12     1866.00     2353.96     43.76 o
  -3   0  12     3702.11     4617.26     41.65 o
  -1   0  12    11338.72    12624.17    148.14 o
   0   0  12     1989.23     1988.17     36.24 o
   1   0  12       24.62       40.43     27.06 o
   2   0  12      164.17      211.03     23.52 o
   3   0  12     1927.17     1932.36     26.75 o
   4   0  12        1.36       -2.28     20.05 o
   5   0  12      286.63      375.26     20.89 o
   6   0  12      234.81      233.67     24.49 o
   7   0  12       18.09       29.81     24.05 o
   8   0  12       28.32       12.48     19.43 o
   9   0  12        5.79       -6.24     20.49 o
  10   0  12        1.24       41.69     22.91 o
 -16   1  12        4.42        4.83     16.48 o
 -15   1  12        6.14       38.22     15.52 o
 -14   1  12        4.77       21.36     14.57 o
 -13   1  12        1.19       25.96     16.43 o
 -12   1  12        1.85       17.35     13.57 o
 -11   1  12       36.25       64.41     14.95 o
 -10   1  12      479.01      484.68     14.68 o
  -9   1  12     1060.32      880.13     16.47 o
  -7   1  12       36.04       43.42     16.85 o
  -6   1  12     2958.92     2756.18     39.51 o
  -5   1  12     1832.28     1809.06     31.18 o
  -4   1  12      131.08      179.36     16.11 o
  -3   1  12       77.16       80.45     17.19 o
  -2   1  12      605.95      550.34     19.38 o
  -1   1  12      554.71      569.21     19.62 o
   0   1  12      546.83      403.72     19.62 o
   1   1  12     6463.26     6443.73     55.03 o
   2   1  12      853.98      747.56     16.96 o
   3   1  12      338.45      368.48     16.87 o
   4   1  12      106.71      123.91     14.46 o
   5   1  12       11.03       17.68     14.42 o
   6   1  12       60.86       68.99     14.42 o
   7   1  12       29.13       27.87     14.77 o
   8   1  12       17.39       34.80     14.64 o
   9   1  12        1.75        4.66     14.46 o
  10   1  12        1.26       27.55     15.07 o
 -16   2  12       11.43       15.64     16.08 o
 -15   2  12        3.36        3.82     15.94 o
 -14   2  12        1.57       29.32     15.04 o
 -13   2  12        8.61        8.94     14.98 o
 -12   2  12       65.97       39.01     13.75 o
 -11   2  12      328.42      236.96     14.01 o
 -10   2  12      246.85      249.08     15.57 o
  -9   2  12     2333.07     2501.93     26.19 o
  -8   2  12       67.17       77.68     14.11 o
  -7   2  12      393.87      363.88     16.13 o
  -6   2  12      431.85      405.70     18.96 o
  -5   2  12      434.49      528.66     17.46 o
  -4   2  12      840.72      894.10     18.94 o
  -3   2  12     2178.16     2163.94     23.37 o
  -2   2  12       28.98       -4.06     15.89 o
  -1   2  12     1707.53     1827.45     27.75 o
   0   2  12     3740.94     4062.80     32.75 o
   1   2  12      208.10      205.31     15.15 o
   2   2  12      254.86      269.48     16.19 o
   3   2  12        7.04       11.30     14.88 o
   4   2  12      177.17      198.15     15.97 o
   5   2  12      410.82      317.27     15.85 o
   6   2  12       20.50       34.71     14.36 o
   7   2  12      212.75      226.11     14.27 o
   8   2  12        0.11       12.15     16.25 o
   9   2  12        3.49        9.79     15.25 o
  10   2  12        5.78       29.04     16.05 o
 -16   3  12        1.82        4.34     16.86 o
 -15   3  12        0.78       15.90     15.27 o
 -14   3  12       16.45       35.50     16.10 o
 -13   3  12        9.65       15.45     15.52 o
 -12   3  12       39.17       34.59     13.38 o
 -11   3  12       23.30       28.49     13.94 o
 -10   3  12       51.43       58.11     14.20 o
  -9   3  12       95.37       94.96     14.50 o
  -8   3  12        9.97       39.74     15.58 o
  -7   3  12        3.32       33.06     15.22 o
  -6   3  12      897.27     1085.31     18.31 o
  -5   3  12     1075.47      979.28     19.04 o
  -4   3  12      811.22      852.66     19.54 o
  -3   3  12       24.22       37.88     16.31 o
  -2   3  12      612.74      708.16     20.36 o
  -1   3  12       58.12       61.88     15.69 o
   0   3  12      756.58      698.05     19.13 o
   1   3  12      819.75      741.28     17.02 o
   2   3  12        4.26       10.51     14.79 o
   3   3  12      791.02      818.12     17.06 o
   4   3  12       56.18       48.33     13.95 o
   5   3  12        0.17       18.63     14.51 o
   6   3  12      242.20      242.19     14.39 o
   7   3  12       20.55       29.26     13.75 o
   8   3  12        0.02       21.84     14.22 o
   9   3  12        0.41       -8.31     14.85 o
  10   3  12        0.54       -1.41     14.17 o
 -15   4  12        0.15        9.38     15.85 o
 -14   4  12       18.10       35.39     15.96 o
 -13   4  12      107.11       99.47     15.95 o
 -12   4  12       48.44       63.33     14.34 o
 -11   4  12       31.73       38.22     15.90 o
 -10   4  12       98.40      104.59     14.73 o
  -9   4  12      355.18      241.33     16.23 o
  -8   4  12      432.05      472.65     17.21 o
  -7   4  12      920.86      882.27     17.56 o
  -6   4  12      165.31      115.95     14.90 o
  -5   4  12     1187.50     1237.45     20.08 o
  -4   4  12     2071.08     1937.82     23.25 o
  -3   4  12      606.68      535.46     18.33 o
  -2   4  12      328.43      254.29     15.28 o
  -1   4  12      223.74      156.42     14.66 o
   0   4  12       21.33        1.21     14.22 o
   1   4  12        0.45       18.51     16.20 o
   2   4  12        0.19       22.94     15.77 o
   3   4  12      604.47      602.57     17.29 o
   4   4  12      407.97      429.01     16.12 o
   5   4  12        4.70       13.46     15.23 o
   6   4  12      238.95      229.26     14.19 o
   7   4  12        0.02       -3.06     14.57 o
   8   4  12       16.49       26.96     15.62 o
   9   4  12        0.01        8.84     14.97 o
  10   4  12       27.49       39.03     15.14 o
 -15   5  12        0.04       19.26     15.04 o
 -14   5  12        7.68        9.21     15.64 o
 -13   5  12       10.39       38.61     16.42 o
 -12   5  12      268.35      202.40     14.65 o
 -11   5  12      152.16      162.57     15.21 o
 -10   5  12      293.51      285.59     16.34 o
  -9   5  12        0.62        7.78     15.77 o
  -8   5  12      187.83      156.08     16.17 o
  -7   5  12      210.09      235.26     17.63 o
  -6   5  12     1307.71     1362.43     21.26 o
  -5   5  12      134.52      161.81     15.32 o
  -4   5  12     1091.97      840.94     17.00 o
  -3   5  12     2102.08     1627.88     47.51 o
  -2   5  12      407.66      446.26     16.03 o
  -1   5  12       64.65       99.22     14.30 o
   0   5  12     1543.79     1641.71     19.53 o
   1   5  12      155.50      198.28     15.23 o
   2   5  12      195.24      260.72     16.21 o
   3   5  12      133.80      140.24     14.56 o
   4   5  12       11.66       19.23     14.43 o
   5   5  12      102.37      124.97     15.91 o
   6   5  12      105.03       90.24     14.14 o
   7   5  12       21.44       34.90     16.15 o
   8   5  12        0.13       27.92     13.96 o
   9   5  12        5.16       21.73     15.34 o
  10   5  12        0.88       11.99     16.97 o
 -15   6  12        7.98       10.36     16.38 o
 -14   6  12        5.30       10.74     15.68 o
 -13   6  12       31.39       36.08     15.57 o
 -12   6  12       13.25       25.50     15.10 o
 -11   6  12      189.34      162.25     15.67 o
 -10   6  12        2.39       10.88     18.30 o
  -9   6  12       60.06      104.13     14.54 o
  -8   6  12       78.32       48.11     13.96 o
  -7   6  12        0.08       -3.99     14.57 o
  -6   6  12       55.35       59.08     16.73 o
  -4   6  12     1115.09     1230.64     19.74 o
  -3   6  12       64.23       60.44     17.20 o
  -2   6  12       40.19       44.69     15.79 o
  -1   6  12      124.44      142.08     14.09 o
   0   6  12      481.77      464.44     15.91 o
   1   6  12      494.14      413.95     14.42 o
   2   6  12      149.74      157.92     13.40 o
   3   6  12     1135.34     1027.88     24.44 o
   4   6  12      200.19      208.58     14.57 o
   5   6  12      155.09      138.65     14.74 o
   6   6  12      201.82      200.50     14.56 o
   7   6  12        0.78       26.57     15.05 o
   8   6  12        2.74       11.87     16.97 o
   9   6  12       12.43       13.35     15.59 o
 -15   7  12       10.00        9.30     15.19 o
 -14   7  12        2.51       19.18     15.87 o
 -13   7  12       14.79       22.24     15.50 o
 -12   7  12        7.50       15.64     16.56 o
 -11   7  12        0.69       23.19     13.62 o
 -10   7  12      492.50      413.06     14.85 o
  -9   7  12      198.55      184.57     14.07 o
  -8   7  12       68.35       47.26     14.88 o
  -7   7  12      255.74      213.53     18.07 o
  -6   7  12       41.18       75.00     16.47 o
  -5   7  12       23.15       46.30     17.54 o
  -4   7  12      185.98      122.41     14.53 o
  -3   7  12     1172.26     1499.23     18.20 o
  -2   7  12        5.87       11.60     13.85 o
  -1   7  12      265.06      205.96     15.06 o
   0   7  12      199.53      247.76     15.41 o
   1   7  12     1157.97     1085.59     65.31 o
   2   7  12      193.29      219.26     13.44 o
   3   7  12      533.86      443.94     16.27 o
   4   7  12      152.80      196.99     14.95 o
   5   7  12        0.80        9.70     13.61 o
   6   7  12       14.41        8.58     13.98 o
   7   7  12       14.99       16.69     18.88 o
   8   7  12        0.16        9.96     16.23 o
   9   7  12        2.62       37.23     16.27 o
 -14   8  12        0.21       26.52     16.96 o
 -13   8  12       41.36       14.48     15.74 o
 -12   8  12       14.06        4.93     15.31 o
 -11   8  12        0.83       15.99     14.68 o
 -10   8  12       10.63       -0.11     15.23 o
  -9   8  12       38.88       32.96     16.69 o
  -8   8  12       14.13      -10.96     15.55 o
  -7   8  12      357.90      256.88     15.99 o
  -6   8  12      110.52      174.42     16.52 o
  -5   8  12       93.05       52.10     16.54 o
  -4   8  12        2.12       12.41     17.01 o
  -3   8  12       90.34      103.88     15.28 o
  -2   8  12      120.22       91.58     13.06 o
  -1   8  12       46.16       48.96     14.14 o
   0   8  12      485.84      461.12     15.59 o
   2   8  12       51.72       58.05     14.31 o
   3   8  12       85.54      132.44     14.44 o
   4   8  12      215.42      228.35     13.21 o
   5   8  12       24.03       35.74     12.15 o
   6   8  12        3.07       25.32     15.16 o
   7   8  12        4.41       11.96     13.71 o
   8   8  12        0.42       23.94     16.53 o
   9   8  12       15.20        7.17     16.59 o
 -14   9  12        5.29        2.27     18.47 o
 -13   9  12        0.22       10.71     15.81 o
 -12   9  12       46.63       67.74     15.63 o
 -11   9  12      117.14      126.75     17.50 o
 -10   9  12       15.85       -7.27     14.78 o
  -9   9  12      280.36      233.62     16.24 o
  -8   9  12      460.63      435.58     17.95 o
  -7   9  12       19.67       46.63     15.34 o
  -6   9  12      934.12      935.98     16.65 o
  -5   9  12     1160.05     1012.72     19.05 o
  -4   9  12      529.61      654.11     17.55 o
  -3   9  12       43.01       64.33     14.27 o
  -2   9  12      252.03      323.81     13.74 o
  -1   9  12      103.04      114.50     14.27 o
   0   9  12        4.26        3.80     13.16 o
   1   9  12       55.14       89.88     13.88 o
   2   9  12       39.77       56.38     13.99 o
   3   9  12       60.37       44.54     15.06 o
   4   9  12      144.07      140.47     13.68 o
   5   9  12      121.61      128.07     15.89 o
   6   9  12       18.01       16.61     15.75 o
   7   9  12       59.56       36.21     15.53 o
   8   9  12        5.72        3.65     14.02 o
 -13  10  12        8.00        9.04     15.39 o
 -12  10  12       28.88        9.91     16.35 o
 -11  10  12        6.84       30.43     17.89 o
 -10  10  12        0.17       17.05     13.96 o
  -9  10  12       23.88       35.51     15.55 o
  -8  10  12       83.30      102.74     19.40 o
  -7  10  12       62.86       50.44     14.68 o
  -6  10  12        5.96       15.41     17.78 o
  -5  10  12       35.95       67.69     18.84 o
  -4  10  12       89.22       87.38     15.43 o
  -3  10  12        2.88       25.68     16.50 o
  -2  10  12      100.74       88.71     14.12 o
  -1  10  12       91.36       93.52     13.09 o
   0  10  12       24.56       22.92     13.77 o
   1  10  12        3.28       13.75     14.53 o
   2  10  12       33.41       35.13     12.96 o
   3  10  12        3.39       -0.02     13.62 o
   4  10  12       13.46       17.49     14.53 o
   5  10  12       20.95       51.08     14.22 o
   6  10  12       31.48       40.40     16.06 o
   7  10  12        0.02        8.75     17.09 o
   8  10  12        0.58       16.04     14.38 o
 -13  11  12        8.73       12.42     15.70 o
 -12  11  12        0.71       17.18     15.29 o
 -11  11  12       18.45       18.94     18.71 o
 -10  11  12        1.03       18.45     15.37 o
  -9  11  12        4.00       11.94     15.65 o
  -8  11  12       84.63       73.66     14.30 o
  -7  11  12       58.11       75.02     15.23 o
  -6  11  12       10.40       21.84     16.19 o
  -5  11  12      109.68      123.13     15.74 o
  -4  11  12      105.53      158.89     16.50 o
  -3  11  12      188.24      171.03     15.43 o
  -2  11  12      586.55      555.42     15.98 o
  -1  11  12      105.14      115.93     15.20 o
   0  11  12      135.92      168.54     14.39 o
   1  11  12      329.39      263.16     15.27 o
   2  11  12        2.79       -7.12     13.76 o
   3  11  12       13.62       30.85     14.56 o
   4  11  12       77.66       69.34     15.39 o
   5  11  12       32.05       33.07     14.99 o
   6  11  12       15.12       30.13     15.28 o
   7  11  12        4.22        4.44     13.81 o
 -12  12  12        4.71        8.83     17.42 o
 -11  12  12        1.22        2.32     16.18 o
 -10  12  12        0.28      -11.94     21.54 o
  -9  12  12       44.52       71.76     15.08 o
  -8  12  12        2.08       28.51     16.27 o
  -7  12  12       14.03       29.52     16.75 o
  -6  12  12        1.68       19.80     17.46 o
  -5  12  12       99.36      152.72     15.60 o
  -4  12  12      141.27      176.84     14.22 o
  -3  12  12       48.86       60.63     13.98 o
  -2  12  12       79.69       35.57     15.16 o
  -1  12  12      195.86      225.91     16.71 o
   0  12  12       46.01       32.20     14.70 o
   1  12  12       36.74       57.42     15.28 o
   2  12  12        0.30       -5.93     13.40 o
   3  12  12       32.60       32.63     13.37 o
   4  12  12       13.32       35.92     15.72 o
   5  12  12        0.32       16.83     14.74 o
   6  12  12       17.47       51.00     15.93 o
   7  12  12       10.13       14.18     16.42 o
 -12  13  12        8.76        9.68     18.77 o
 -11  13  12        0.06       24.43     19.64 o
 -10  13  12        0.99       16.45     16.86 o
  -9  13  12        5.91        5.59     15.04 o
  -8  13  12      169.71      151.22     15.55 o
  -7  13  12        0.73       12.38     15.08 o
  -6  13  12       11.79       36.56     16.38 o
  -5  13  12        1.44        5.54     15.53 o
  -4  13  12       22.01       23.23     14.32 o
  -3  13  12       15.74       30.12     14.70 o
  -2  13  12       40.14       43.07     14.64 o
  -1  13  12        7.64       25.87     14.63 o
   0  13  12      107.87       83.00     13.53 o
   1  13  12       96.07      109.03     14.54 o
   2  13  12        0.10        4.27     14.49 o
   3  13  12        0.02        3.21     14.53 o
   4  13  12        6.37       -0.48     14.40 o
   5  13  12        0.01      -12.49     15.28 o
   6  13  12        1.96       30.30     16.08 o
 -11  14  12        0.58        8.14     20.29 o
 -10  14  12        0.00       11.77     18.78 o
  -9  14  12        0.89       16.34     15.09 o
  -8  14  12       42.78       44.46     18.67 o
  -7  14  12        0.54       -2.50     21.48 o
  -6  14  12       21.96       28.68     17.16 o
  -5  14  12        0.14       12.27     16.49 o
  -4  14  12      157.13      133.41     15.20 o
  -3  14  12       73.04       67.10     14.82 o
  -2  14  12        0.79       -1.84     15.00 o
  -1  14  12      143.46      155.08     14.62 o
   0  14  12        1.00       30.01     15.80 o
   1  14  12       31.37       37.77     16.64 o
   2  14  12       10.18       19.34     13.85 o
   3  14  12       37.33       46.66     15.99 o
   4  14  12        0.20       30.95     16.13 o
   5  14  12        6.16       27.44     16.34 o
 -10  15  12       13.71       24.29     18.29 o
  -9  15  12        0.00       25.70     18.77 o
  -8  15  12       10.53       56.81     18.01 o
  -7  15  12       24.12       23.17     19.20 o
  -6  15  12        0.58        4.55     15.79 o
  -5  15  12       19.99        1.02     15.63 o
  -4  15  12       68.01       81.57     15.29 o
  -3  15  12       41.16       41.98     17.23 o
  -2  15  12       12.11       35.21     14.80 o
  -1  15  12        7.22        8.93     14.60 o
   0  15  12        0.95       12.91     14.91 o
   1  15  12       22.78       32.39     15.74 o
   2  15  12        1.03       18.08     14.54 o
   3  15  12        6.94       19.91     16.47 o
   4  15  12        4.30       19.65     16.83 o
  -8  16  12        1.84       11.50     17.95 o
  -7  16  12        1.68        9.21     19.41 o
  -6  16  12        1.24       -3.60     16.92 o
  -5  16  12        4.47       21.45     15.80 o
  -4  16  12        5.56        9.90     15.98 o
  -3  16  12       43.78       56.73     18.71 o
  -2  16  12       16.09       34.55     17.73 o
  -1  16  12       43.74       36.03     16.24 o
   0  16  12        9.75       22.74     17.25 o
   1  16  12        2.50       21.60     15.01 o
   2  16  12       33.59       46.65     15.94 o
   3  16  12        2.26       -9.12     17.06 o
  -6  17  12       30.35       30.05     18.92 o
  -5  17  12       26.37       49.70     19.00 o
  -4  17  12        1.69       17.72     17.06 o
  -3  17  12        3.73       15.03     17.50 o
  -2  17  12        1.64       15.62     16.80 o
  -1  17  12        0.20        5.74     16.89 o
   0  17  12        5.81        8.22     15.24 o
   1  17  12        7.54        8.62     16.59 o
 -16   1  13        3.13       14.01     15.90 o
 -15   1  13       22.86       14.21     15.19 o
 -14   1  13        7.74       14.02     15.32 o
 -13   1  13        9.92        8.49     13.58 o
 -12   1  13        1.05       17.88     13.65 o
 -11   1  13       13.63       32.44     12.84 o
 -10   1  13      171.18      166.50     13.89 o
  -9   1  13      113.93      117.27     14.65 o
  -8   1  13       98.70       96.84     16.18 o
  -7   1  13      585.09      589.55     15.57 o
  -6   1  13     1610.71     1600.70     19.67 o
  -5   1  13      330.91      386.35     16.38 o
  -4   1  13     4474.63     4508.75     48.74 o
  -3   1  13        1.56       32.17     17.50 o
  -2   1  13      107.18      147.67     18.02 o
  -1   1  13       23.15       43.76     18.27 o
   0   1  13        1.65       14.71     16.04 o
   1   1  13      847.88      974.38     19.62 o
   2   1  13     1427.08     1454.61     20.53 o
   3   1  13     1251.99     1147.70     19.61 o
   4   1  13       76.89      121.12     14.66 o
   5   1  13        0.23       15.21     16.51 o
   6   1  13       40.77       43.62     15.83 o
   7   1  13        0.57       -8.66     14.74 o
   8   1  13        6.78        2.26     13.46 o
   9   1  13        2.71        5.67     14.15 o
  10   1  13        2.18        8.29     14.76 o
 -16   2  13        0.52       13.03     15.20 o
 -15   2  13        0.22       23.87     15.56 o
 -14   2  13        0.83       12.50     13.83 o
 -13   2  13        1.92        7.83     15.61 o
 -12   2  13       38.04       35.15     13.98 o
 -11   2  13       27.26       49.27     14.81 o
 -10   2  13      234.27      303.47     16.29 o
  -9   2  13       70.97       95.33     15.09 o
  -8   2  13       32.75       51.17     16.22 o
  -7   2  13       93.14       63.26     13.81 o
  -6   2  13     1695.72     1726.69     20.47 o
  -5   2  13      249.62      261.80     16.65 o
  -3   2  13       57.73       33.44     15.86 o
  -2   2  13      858.18      906.20     20.37 o
  -1   2  13     1128.41     1287.14     25.09 o
   0   2  13      227.96      218.74     18.66 o
   1   2  13     1546.92     1540.91     28.09 o
   2   2  13      526.51      523.44     18.02 o
   3   2  13      626.77      642.47     16.46 o
   4   2  13      757.37      672.98     15.13 o
   5   2  13      180.31      241.62     14.65 o
   6   2  13        4.95       22.60     13.79 o
   7   2  13        0.53       15.24     13.40 o
   8   2  13        1.69        8.96     16.15 o
   9   2  13        0.00       27.20     13.79 o
  10   2  13        4.61        2.99     15.52 o
 -16   3  13        1.64       13.45     17.12 o
 -15   3  13        0.01       19.87     14.94 o
 -14   3  13       15.85        5.60     14.08 o
 -13   3  13      111.28       57.74     15.63 o
 -12   3  13       15.97       28.49     13.92 o
 -11   3  13      218.43      237.57     16.22 o
 -10   3  13       55.13       80.21     16.02 o
  -9   3  13        5.57       11.41     14.19 o
  -8   3  13      169.12      139.44     15.05 o
  -7   3  13        1.11        7.66     14.94 o
  -6   3  13      465.13      496.86     18.60 o
  -5   3  13     2084.89     1901.59     20.90 o
  -4   3  13     5282.05     5001.51     43.15 o
  -3   3  13     3018.82     3061.01     31.03 o
  -2   3  13        3.72       22.23     17.10 o
  -1   3  13     1494.90     1586.75     22.19 o
   0   3  13      445.68      492.42     19.25 o
   1   3  13      243.21      229.14     17.22 o
   2   3  13       69.76       66.68     15.26 o
   3   3  13       15.33       41.67     15.73 o
   4   3  13        0.35       11.37     14.10 o
   5   3  13        0.28       20.83     14.20 o
   6   3  13       36.91       27.78     14.34 o
   7   3  13       48.96       34.71     13.58 o
   8   3  13       35.99       40.90     13.81 o
   9   3  13        1.53       13.33     13.90 o
  10   3  13        1.95        2.99     13.77 o
 -15   4  13        4.07       12.12     14.26 o
 -14   4  13        2.09       24.19     15.71 o
 -13   4  13       44.71       43.88     13.90 o
 -12   4  13       24.86       30.76     14.82 o
 -11   4  13       12.18       13.25     14.31 o
 -10   4  13       64.48       62.45     15.08 o
  -9   4  13       59.58       54.03     15.01 o
  -8   4  13       35.57       73.03     14.18 o
  -7   4  13     1365.32     1313.34     18.10 o
  -5   4  13       81.60      102.27     17.48 o
  -4   4  13      934.45      993.60     18.37 o
  -3   4  13      404.43      425.02     15.64 o
  -2   4  13      200.12      200.72     15.90 o
  -1   4  13      320.00      338.20     15.29 o
   0   4  13      370.50      368.54     15.97 o
   1   4  13       42.35       37.24     15.63 o
   2   4  13        0.02        1.13     14.85 o
   3   4  13      268.16      219.89     14.74 o
   4   4  13       35.98       48.82     15.24 o
   5   4  13      208.68      197.54     15.86 o
   6   4  13        0.01       -8.88     12.83 o
   7   4  13       47.98       47.67     15.45 o
   8   4  13       31.74       32.95     14.50 o
   9   4  13        0.53       16.25     15.69 o
 -15   5  13        1.43       36.22     16.84 o
 -14   5  13       36.76       22.24     15.02 o
 -13   5  13       17.66       28.62     13.91 o
 -12   5  13        7.75        0.31     13.49 o
 -11   5  13        0.35        1.52     14.58 o
 -10   5  13      281.48      291.91     15.39 o
  -9   5  13        0.22       16.90     14.21 o
  -8   5  13       76.32      101.02     14.26 o
  -7   5  13       11.89        5.48     15.68 o
  -6   5  13      218.59      171.77     18.11 o
  -5   5  13        2.04        2.88     16.33 o
  -4   5  13     1340.17     1619.95     21.44 o
  -3   5  13      881.09      871.24     17.40 o
  -2   5  13       68.16       81.87     14.75 o
  -1   5  13       19.30       40.27     15.27 o
   0   5  13        9.13       30.68     16.97 o
   1   5  13      424.49      403.91     15.20 o
   2   5  13      360.32      339.70     20.95 o
   3   5  13      244.20      257.41     15.59 o
   4   5  13        3.57       16.97     13.59 o
   5   5  13        8.43       36.41     13.54 o
   6   5  13        2.10        5.10     14.79 o
   7   5  13        0.65        3.00     16.28 o
   8   5  13        9.74       11.37     14.69 o
   9   5  13       10.60        6.32     15.46 o
 -15   6  13        0.16        0.46     15.54 o
 -14   6  13        0.01       24.18     16.30 o
 -13   6  13       42.41       55.97     15.33 o
 -12   6  13        6.95       -0.28     14.95 o
 -11   6  13       16.77       13.77     15.13 o
 -10   6  13       70.58       69.26     16.43 o
  -9   6  13      523.79      575.18     16.14 o
  -8   6  13        7.23       19.80     18.13 o
  -7   6  13      509.13      471.95     19.06 o
  -6   6  13       92.48       75.07     15.25 o
  -5   6  13      791.62      861.85     17.49 o
  -4   6  13     2146.03     1833.64     20.53 o
  -3   6  13      262.31      311.00     16.75 o
  -2   6  13       14.08        3.52     13.51 o
  -1   6  13      675.77      583.52     15.24 o
   0   6  13      217.15      238.23     15.09 o
   1   6  13      213.96      266.69     14.10 o
   2   6  13      293.38      297.52     16.42 o
   3   6  13       83.64       75.96     13.25 o
   4   6  13       20.50       28.05     13.75 o
   5   6  13      108.50      129.50     14.90 o
   6   6  13       60.27       59.57     14.61 o
   7   6  13        0.55       17.94     15.04 o
   8   6  13        0.47       11.83     13.60 o
   9   6  13        4.71        2.63     15.30 o
 -15   7  13        0.72       19.79     16.45 o
 -14   7  13        0.10       15.49     15.25 o
 -13   7  13        0.88       14.03     15.18 o
 -12   7  13       56.24       46.52     15.00 o
 -11   7  13       11.80       32.18     13.85 o
 -10   7  13       26.76       26.29     16.80 o
  -9   7  13       50.78       76.46     15.51 o
  -8   7  13       50.83       30.08     14.60 o
  -7   7  13      629.86      488.99     16.02 o
  -6   7  13      180.61      258.68     15.64 o
  -5   7  13        2.83       25.44     15.38 o
  -4   7  13      356.18      318.82     15.09 o
  -3   7  13        3.85       11.98     14.13 o
  -2   7  13      235.77      222.46     15.52 o
  -1   7  13       28.68       57.08     14.48 o
   0   7  13      153.88       94.82     13.98 o
   1   7  13       26.09       49.65     13.77 o
   2   7  13      567.52      493.97     16.20 o
   3   7  13       49.97       75.51     15.51 o
   4   7  13        1.80       15.37     15.49 o
   5   7  13       94.59      117.02     13.65 o
   6   7  13       29.93       31.73     15.48 o
   7   7  13        3.20       29.70     13.68 o
   8   7  13        4.54       13.22     15.14 o
   9   7  13        4.58       15.59     19.37 o
 -14   8  13        4.25       29.12     15.27 o
 -13   8  13        6.43       14.44     15.77 o
 -12   8  13       27.56       50.43     15.08 o
 -11   8  13       90.14       83.55     17.00 o
 -10   8  13      411.09      352.30     14.16 o
  -9   8  13      135.92      141.73     15.21 o
  -8   8  13        0.20       -0.08     16.02 o
  -7   8  13      124.66      187.90     15.70 o
  -6   8  13        1.21       -2.27     14.66 o
  -5   8  13       62.77       55.84     15.15 o
  -4   8  13       58.00       67.47     18.76 o
  -3   8  13      292.13      215.52     15.04 o
  -2   8  13      136.29      137.51     15.50 o
  -1   8  13      395.96      397.59     15.76 o
   0   8  13      713.41      717.37     16.20 o
   1   8  13      431.16      509.84     15.69 o
   2   8  13       31.32       50.29     14.77 o
   3   8  13      140.64      159.56     15.35 o
   4   8  13       35.18       55.86     16.03 o
   5   8  13       61.97       41.04     17.13 o
   6   8  13        0.48       -2.89     14.89 o
   7   8  13        2.08       -7.81     15.92 o
   8   8  13        0.04       50.07     17.92 o
 -14   9  13        0.00        6.27     16.10 o
 -13   9  13        1.24        0.51     16.16 o
 -12   9  13       16.11       50.83     15.86 o
 -11   9  13       10.24       44.81     17.40 o
 -10   9  13        4.28       13.63     15.87 o
  -9   9  13        0.28       10.18     13.93 o
  -8   9  13       70.75       74.54     16.92 o
  -7   9  13      660.32      628.24     23.03 o
  -6   9  13      223.41      262.02     18.05 o
  -5   9  13      328.38      280.98     16.63 o
  -4   9  13      226.35      240.43     16.41 o
  -3   9  13      304.26      409.70     14.39 o
  -2   9  13        9.65       20.33     15.14 o
  -1   9  13        0.13        7.52     14.24 o
   0   9  13      179.23      158.84     13.13 o
   1   9  13      124.82      130.91     14.72 o
   2   9  13       22.58       25.65     12.38 o
   3   9  13       28.68       40.14     14.38 o
   4   9  13       19.69       34.26     15.35 o
   5   9  13        0.03       16.97     14.31 o
   6   9  13       27.74       38.81     18.19 o
   7   9  13       13.89       16.81     15.10 o
   8   9  13        0.92       29.46     16.64 o
 -13  10  13        6.15       16.40     15.91 o
 -12  10  13        2.13       26.82     16.73 o
 -11  10  13       12.20       35.73     15.62 o
 -10  10  13       11.03       20.85     15.92 o
  -9  10  13       31.32       41.63     15.04 o
  -8  10  13       11.87       33.31     16.49 o
  -7  10  13      770.29      862.67     23.14 o
  -6  10  13       27.04       38.19     14.59 o
  -5  10  13      300.01      221.63     16.08 o
  -4  10  13      868.30      836.30     18.49 o
  -3  10  13      524.22      674.56     15.91 o
  -2  10  13      195.30      190.40     16.03 o
  -1  10  13        0.60        4.53     13.82 o
   0  10  13       25.71       54.99     14.66 o
   1  10  13       34.35       48.26     15.20 o
   2  10  13       13.75       26.65     13.86 o
   3  10  13       77.19       94.48     12.91 o
   4  10  13       12.57       32.82     14.89 o
   5  10  13        5.21       11.52     15.82 o
   6  10  13       80.11       89.65     16.24 o
   7  10  13        5.16        1.63     15.04 o
 -13  11  13        1.93       17.72     15.98 o
 -12  11  13        4.54       10.17     16.01 o
 -11  11  13        1.50       22.78     19.21 o
 -10  11  13        2.46       -3.36     17.11 o
  -9  11  13      120.42      114.75     18.62 o
  -8  11  13      107.89       95.43     16.89 o
  -7  11  13       62.96       81.31     15.93 o
  -6  11  13      121.12      109.51     16.77 o
  -5  11  13        2.58       22.04     13.97 o
  -4  11  13      134.72       99.25     15.16 o
  -3  11  13      195.94      140.10     15.94 o
  -2  11  13        8.85       15.04     13.42 o
  -1  11  13       42.38       56.59     15.76 o
   0  11  13      275.77      294.35     13.70 o
   1  11  13      303.77      235.67     15.25 o
   2  11  13       13.40       38.99     13.54 o
   3  11  13       41.97       21.84     14.59 o
   4  11  13        9.47       11.02     14.94 o
   5  11  13        2.96       10.93     14.52 o
   6  11  13       14.77       16.93     14.40 o
   7  11  13       37.20       29.86     16.67 o
 -12  12  13       20.66       56.56     18.82 o
 -11  12  13       73.60       62.05     20.89 o
 -10  12  13      105.76      104.75     15.86 o
  -9  12  13       15.89       33.99     16.87 o
  -8  12  13        2.53       13.20     16.87 o
  -7  12  13       26.23       17.88     18.02 o
  -6  12  13        2.24       16.20     19.01 o
  -5  12  13       46.92       79.37     16.39 o
  -4  12  13      210.71      184.30     13.80 o
  -3  12  13       13.34        5.08     13.26 o
  -2  12  13      121.13       87.33     13.54 o
  -1  12  13        0.21       23.23     13.95 o
   0  12  13        2.18       24.92     13.86 o
   1  12  13      122.58       91.07     14.49 o
   2  12  13       61.10       51.48     13.45 o
   3  12  13       27.85       42.73     14.14 o
   4  12  13        0.46       26.06     17.70 o
   5  12  13        0.30       10.06     15.19 o
   6  12  13       14.95       16.35     16.28 o
 -11  13  13        9.39       29.38     16.89 o
 -10  13  13       19.34       26.36     16.04 o
  -9  13  13      184.76      175.65     15.36 o
  -8  13  13        0.64       34.47     14.50 o
  -7  13  13      115.56       91.72     15.10 o
  -6  13  13        1.36       35.31     14.91 o
  -5  13  13      270.05      218.90     17.81 o
  -4  13  13       25.66       16.72     14.27 o
  -3  13  13      131.70      123.82     14.72 o
  -2  13  13       35.40       42.39     14.88 o
  -1  13  13       35.85       30.40     12.94 o
   0  13  13      116.34      109.78     16.12 o
   1  13  13      133.00      139.03     14.74 o
   2  13  13       24.95       34.36     15.36 o
   3  13  13        9.83       10.39     13.34 o
   4  13  13       26.30       32.19     14.73 o
   5  13  13        5.87       20.13     14.14 o
 -11  14  13        0.37       25.14     18.26 o
 -10  14  13        8.33       37.16     17.44 o
  -9  14  13        5.93       10.50     18.99 o
  -8  14  13       41.86       65.91     16.43 o
  -7  14  13       45.61       41.13     16.53 o
  -6  14  13       17.99       29.54     15.82 o
  -5  14  13        0.41       -1.80     15.23 o
  -4  14  13      173.25      163.79     15.53 o
  -3  14  13       74.50       63.71     14.83 o
  -2  14  13        0.13       23.24     15.13 o
  -1  14  13       22.36       39.60     14.16 o
   0  14  13       33.80       43.59     13.78 o
   1  14  13       84.14       76.46     16.02 o
   2  14  13       32.30       15.55     14.24 o
   3  14  13       36.08       45.13     17.06 o
   4  14  13        2.32       36.59     15.91 o
   5  14  13        7.34       33.03     19.41 o
 -10  15  13        4.66       13.26     17.10 o
  -9  15  13       23.98       14.37     17.81 o
  -8  15  13        3.27       37.70     16.87 o
  -7  15  13        6.13       30.68     20.63 o
  -6  15  13      175.26      171.09     15.60 o
  -5  15  13        6.44       16.50     16.69 o
  -4  15  13       38.47       44.81     15.50 o
  -3  15  13       53.01       34.97     16.48 o
  -2  15  13       14.49       26.67     15.79 o
  -1  15  13        6.92        0.06     15.35 o
   0  15  13       40.53       55.74     15.92 o
   1  15  13       63.19       66.21     16.78 o
   2  15  13        3.42       12.56     15.56 o
   3  15  13        0.31       -3.19     16.44 o
   4  15  13        1.74       14.76     18.43 o
  -8  16  13       15.40        8.38     16.51 o
  -7  16  13       16.10       12.59     17.85 o
  -6  16  13       22.31       46.02     18.34 o
  -5  16  13       20.83       40.89     17.18 o
  -4  16  13       94.86      123.22     16.37 o
  -3  16  13       45.14       32.93     16.70 o
  -2  16  13        0.02       -4.23     15.97 o
  -1  16  13       70.62       63.53     14.85 o
   0  16  13       11.17        7.21     15.60 o
   1  16  13        6.13       -9.16     16.77 o
   2  16  13        3.02       12.76     16.26 o
  -6  17  13       14.32       22.36     17.39 o
  -5  17  13       54.30       57.32     16.79 o
  -4  17  13        8.43       -3.13     16.32 o
  -3  17  13       84.26       59.17     16.05 o
  -2  17  13       43.06       37.73     16.97 o
  -1  17  13        0.06       10.25     16.17 o
   0  17  13        0.56       15.45     16.87 o
 -16   0  14        5.42       18.81     21.98 o
 -15   0  14        7.54       20.25     25.73 o
 -14   0  14       25.89       60.90     25.50 o
 -13   0  14       22.03       37.00     22.14 o
 -12   0  14       45.56       56.78     18.27 o
 -11   0  14      264.84      289.67     23.68 o
 -10   0  14       98.41      132.97     20.15 o
  -9   0  14     2014.91     1675.82     27.04 o
  -8   0  14      787.92      700.76     26.99 o
  -7   0  14      800.81      831.11     23.66 o
  -6   0  14     1950.53     2100.21     51.79 o
  -5   0  14       52.44       43.48     22.78 o
  -4   0  14     9443.58     8913.04    119.72 o
  -3   0  14      332.14      357.51     29.48 o
  -2   0  14     6865.63     7004.82     72.08 o
  -1   0  14     1910.66     2337.34     36.24 o
   0   0  14      876.61      589.77     29.16 o
   1   0  14     1607.43     1330.57     30.10 o
   2   0  14        6.94       56.63     22.32 o
   3   0  14      911.20      882.07     24.79 o
   4   0  14      225.24      218.06     22.97 o
   5   0  14       69.48      129.89     22.51 o
   6   0  14       77.80       49.75     19.85 o
   7   0  14        0.57       33.59     19.71 o
   8   0  14       10.43       35.04     21.92 o
   9   0  14        2.37       53.00     23.20 o
 -16   1  14       11.64       29.31     15.93 o
 -15   1  14        1.90       13.97     15.86 o
 -14   1  14       10.71       13.10     13.01 o
 -13   1  14        0.30       16.07     14.14 o
 -12   1  14        0.57       28.49     12.97 o
 -11   1  14      268.81      227.25     15.15 o
 -10   1  14        0.66       16.52     14.21 o
  -9   1  14     1186.48     1223.94     19.49 o
  -8   1  14      113.04       86.96     17.36 o
  -7   1  14      276.61      255.65     14.71 o
  -6   1  14      884.32      843.45     18.16 o
  -5   1  14      488.52      559.69     15.82 o
  -4   1  14      143.73      188.15     17.71 o
  -3   1  14      582.41      641.27     19.23 o
  -2   1  14      844.01      907.93     20.83 o
  -1   1  14      462.36      462.22     20.67 o
   0   1  14        0.03       12.48     19.43 o
   1   1  14       36.35       61.32     16.12 o
   2   1  14      324.12      376.35     17.68 o
   3   1  14      120.62      148.64     15.77 o
   4   1  14      347.79      323.31     16.39 o
   5   1  14        0.87       15.38     13.63 o
   6   1  14       18.56       39.65     15.42 o
   7   1  14        7.43       26.19     15.36 o
   8   1  14        5.49       35.82     16.51 o
   9   1  14        5.87        8.07     14.03 o
 -16   2  14        2.79       19.37     15.33 o
 -15   2  14        8.73        8.58     14.32 o
 -14   2  14        0.67        5.98     15.77 o
 -13   2  14        1.12        8.29     14.54 o
 -12   2  14       21.87       28.36     15.38 o
 -11   2  14      495.12      526.47     16.20 o
 -10   2  14       63.52       80.24     15.70 o
  -9   2  14        9.68       25.36     15.41 o
  -8   2  14       38.14       29.84     14.44 o
  -7   2  14       49.53       48.56     16.03 o
  -6   2  14       17.57       16.88     15.39 o
  -5   2  14       35.33       50.07     15.00 o
  -4   2  14      543.22      645.17     18.57 o
  -3   2  14     1563.43     1866.89     21.64 o
  -2   2  14       98.62      113.65     18.36 o
  -1   2  14      323.68      439.37     19.92 o
   0   2  14     2176.87     1996.34     24.06 o
   1   2  14        0.23       10.58     16.94 o
   2   2  14       30.35       33.29     14.97 o
   3   2  14        1.40        7.73     14.79 o
   4   2  14       85.57       91.01     14.77 o
   5   2  14       17.39       10.39     15.32 o
   6   2  14       19.96       26.58     15.14 o
   7   2  14       55.21       54.23     14.19 o
   8   2  14        1.13       18.25     15.33 o
   9   2  14        0.41        8.78     15.48 o
 -16   3  14        1.65       23.11     17.19 o
 -15   3  14        0.16      -17.92     16.05 o
 -14   3  14        0.90       10.61     14.08 o
 -13   3  14        5.45       24.44     13.86 o
 -12   3  14      387.28      369.10     15.41 o
 -11   3  14       53.68       58.03     13.62 o
 -10   3  14     1122.57     1123.46     20.54 o
  -9   3  14      912.81      864.30     16.09 o
  -8   3  14      314.42      344.44     16.82 o
  -7   3  14      197.51      213.74     14.72 o
  -6   3  14     1510.06     1473.04     19.66 o
  -5   3  14      419.94      409.16     18.64 o
  -4   3  14      457.08      399.15     18.68 o
  -3   3  14      728.20      678.39     18.39 o
  -2   3  14       91.89       72.52     17.41 o
  -1   3  14      127.17      106.22     18.40 o
   0   3  14       95.64       52.80     16.83 o
   1   3  14      240.88      247.00     15.61 o
   2   3  14       15.98       25.79     15.36 o
   3   3  14        1.08       -1.73     14.10 o
   4   3  14        1.44        4.89     14.48 o
   5   3  14       13.12       35.46     15.83 o
   6   3  14       58.87       24.92     15.21 o
   7   3  14       48.15       46.12     14.27 o
   8   3  14        1.57       16.63     14.13 o
   9   3  14        0.08       11.29     15.79 o
 -15   4  14        0.84       22.12     15.22 o
 -14   4  14       25.68       64.48     17.05 o
 -13   4  14       47.76       47.42     12.92 o
 -12   4  14        0.13       31.60     14.09 o
 -11   4  14        0.67        1.85     15.50 o
 -10   4  14       73.65       66.81     17.03 o
  -9   4  14      728.83      753.78     16.45 o
  -8   4  14      345.42      294.92     14.39 o
  -7   4  14      778.31      708.43     18.58 o
  -6   4  14       17.04       20.43     14.89 o
  -5   4  14      473.24      420.05     17.71 o
  -4   4  14       24.01        9.92     15.01 o
  -3   4  14       61.84       45.94     15.73 o
  -2   4  14        0.12        4.96     14.50 o
  -1   4  14       30.70       10.57     16.72 o
   0   4  14      290.20      271.00     17.60 o
   1   4  14      124.91       97.85     16.04 o
   2   4  14     1155.79     1076.45     19.22 o
   3   4  14      611.74      604.11     14.99 o
   4   4  14        7.60        6.91     14.43 o
   5   4  14      121.44       84.45     14.50 o
   6   4  14       42.21       53.82     14.48 o
   7   4  14        0.28       -1.93     15.13 o
   8   4  14        3.74       20.37     14.86 o
   9   4  14        0.22        7.66     15.77 o
 -15   5  14        1.31        5.85     15.41 o
 -14   5  14       52.00       28.26     15.50 o
 -13   5  14        8.25       27.08     14.16 o
 -12   5  14       56.96       42.73     13.23 o
 -11   5  14       62.30       27.54     14.42 o
 -10   5  14        8.91       37.57     13.83 o
  -9   5  14       41.14       44.35     17.14 o
  -8   5  14       40.56       37.11     15.97 o
  -7   5  14      219.34      306.60     15.37 o
  -6   5  14       97.97       76.96     15.00 o
  -5   5  14      165.13      242.39     17.47 o
  -4   5  14     2187.28     2086.55     21.51 o
  -3   5  14      149.03      151.23     16.20 o
  -2   5  14      332.63      338.72     17.16 o
  -1   5  14      398.58      344.58     15.88 o
   0   5  14        4.63       21.45     14.40 o
   1   5  14      374.68      392.10     15.68 o
   2   5  14     1250.76     1115.59     18.76 o
   3   5  14       87.67       83.46     16.06 o
   4   5  14      571.62      588.35     19.68 o
   5   5  14        9.41        7.44     14.23 o
   6   5  14        0.75       31.74     14.50 o
   7   5  14       36.85        1.44     14.69 o
   8   5  14       16.68       17.26     16.32 o
   9   5  14       12.42       17.39     15.76 o
 -15   6  14       14.82        3.96     15.67 o
 -14   6  14        0.63       22.32     14.43 o
 -13   6  14        0.42       12.83     14.33 o
 -12   6  14       41.87       19.88     16.31 o
 -11   6  14      602.34      463.36     17.24 o
 -10   6  14       39.45       53.16     16.37 o
  -9   6  14       59.62       79.84     15.86 o
  -8   6  14      154.09      201.54     14.46 o
  -7   6  14      643.31      460.60     17.12 o
  -6   6  14      422.16      400.39     18.01 o
  -5   6  14       40.95       21.50     14.56 o
  -4   6  14     1338.03     1333.71     20.29 o
  -3   6  14      154.22      233.42     15.67 o
  -2   6  14     1005.35      937.44     18.21 o
  -1   6  14      541.60      689.08     23.12 o
   0   6  14       29.04       23.75     14.87 o
   1   6  14      379.84      454.24     16.58 o
   2   6  14        3.69       13.77     17.11 o
   3   6  14      533.03      518.97     22.96 o
   4   6  14      217.82      154.61     14.69 o
   5   6  14       97.33       89.79     15.49 o
   6   6  14        3.41       11.63     13.88 o
   7   6  14        9.12       35.69     15.02 o
   8   6  14        0.98       -7.71     15.33 o
   9   6  14        0.27       28.12     15.76 o
 -15   7  14        8.09       10.96     16.95 o
 -14   7  14        0.76       29.12     16.80 o
 -13   7  14       44.57       46.94     14.53 o
 -12   7  14        1.28       20.80     15.13 o
 -11   7  14       16.88       11.97     15.70 o
 -10   7  14       40.25       75.79     15.67 o
  -9   7  14      190.09      194.12     17.25 o
  -8   7  14       11.38       20.13     16.15 o
  -7   7  14      805.00      838.47     17.91 o
  -5   7  14        0.89        2.14     14.41 o
  -3   7  14     2099.56     2351.74     21.20 o
  -2   7  14       57.32       74.25     13.43 o
  -1   7  14        2.36        0.31     15.56 o
   0   7  14       93.84       62.55     13.63 o
   1   7  14       10.91       15.36     15.11 o
   2   7  14       11.15        6.02     14.94 o
   3   7  14      171.63      177.80     15.98 o
   4   7  14        8.28       37.55     14.82 o
   5   7  14        0.54        3.91     13.90 o
   6   7  14        0.30       -0.76     14.45 o
   7   7  14        0.11       10.23     16.11 o
   8   7  14        5.49       22.24     16.51 o
 -14   8  14        0.62       14.22     17.19 o
 -13   8  14        1.03       17.84     14.83 o
 -12   8  14       84.78       71.72     14.56 o
 -11   8  14      145.88      120.39     15.51 o
 -10   8  14        0.69        5.82     15.39 o
  -9   8  14        1.77       -2.78     16.14 o
  -8   8  14      211.02      188.66     17.25 o
  -7   8  14        0.13       24.65     15.74 o
  -6   8  14      283.13      278.96     14.45 o
  -5   8  14      116.81       99.24     15.06 o
  -4   8  14      126.03      149.31     18.84 o
  -3   8  14      471.63      425.18     15.80 o
  -2   8  14      227.87      178.11     14.18 o
  -1   8  14      117.41      143.50     14.01 o
   0   8  14       10.16       10.49     14.39 o
   1   8  14        2.73        0.37     15.15 o
   2   8  14        1.57       24.39     15.81 o
   3   8  14      294.63      279.25     16.61 o
   4   8  14        6.79       24.85     17.18 o
   5   8  14        0.10        8.58     17.76 o
   6   8  14       26.80       17.99     18.12 o
   7   8  14        9.46       15.33     14.92 o
   8   8  14        3.08       32.04     15.66 o
 -14   9  14       11.18       17.46     17.34 o
 -13   9  14        2.51       18.56     14.88 o
 -12   9  14       24.08       49.58     16.77 o
 -11   9  14       30.38       19.40     15.18 o
 -10   9  14       14.65       17.31     17.26 o
  -9   9  14      419.02      370.12     18.46 o
  -8   9  14      405.55      321.24     17.14 o
  -7   9  14      102.94      112.17     15.77 o
  -6   9  14      244.39      236.21     15.98 o
  -5   9  14       52.05       69.15     16.35 o
  -3   9  14      169.58      158.83     13.72 o
  -2   9  14      198.49      186.45     15.59 o
  -1   9  14       47.32       52.38     14.62 o
   0   9  14        4.25        9.74     13.85 o
   1   9  14      113.60       85.89     14.85 o
   2   9  14      156.27      198.22     14.78 o
   3   9  14        2.04        2.17     14.38 o
   4   9  14       11.76       25.80     16.60 o
   5   9  14       12.59       17.56     17.80 o
   6   9  14        0.53      -16.00     15.63 o
   7   9  14       34.04       46.36     16.61 o
 -13  10  14        0.52       18.18     15.76 o
 -12  10  14        4.15       10.99     15.80 o
 -11  10  14        8.37       12.44     17.48 o
 -10  10  14        0.12       21.94     14.51 o
  -9  10  14      144.83       92.64     14.62 o
  -8  10  14       23.47       17.18     18.04 o
  -7  10  14      222.04      193.75     17.27 o
  -6  10  14        9.24       23.43     15.30 o
  -5  10  14        0.14       24.06     15.83 o
  -4  10  14        8.12       18.16     14.81 o
  -3  10  14      324.69      338.65     15.60 o
  -2  10  14      133.58      129.04     13.86 o
  -1  10  14      135.55      174.01     13.89 o
   0  10  14       22.39       38.85     13.99 o
   1  10  14        1.49       -5.47     13.94 o
   2  10  14        5.53        7.44     13.42 o
   3  10  14        5.39        5.10     13.46 o
   4  10  14        0.02       -2.25     13.70 o
   5  10  14        1.49        2.00     14.52 o
   6  10  14        0.85       23.20     15.11 o
   7  10  14        1.79       -2.08     16.60 o
 -13  11  14       20.86        0.33     16.06 o
 -12  11  14        0.13      -14.95     17.27 o
 -11  11  14        1.49        5.98     17.11 o
 -10  11  14      119.34       96.88     17.03 o
  -9  11  14       17.28       41.87     15.51 o
  -8  11  14       22.93        8.92     15.13 o
  -7  11  14       11.95       15.08     15.10 o
  -6  11  14       14.19        6.62     15.60 o
  -5  11  14      122.30      156.50     15.38 o
  -4  11  14      162.00      189.33     16.87 o
  -3  11  14      575.88      517.60     14.94 o
  -2  11  14       90.42       72.58     16.56 o
  -1  11  14      168.65      177.58     16.97 o
   0  11  14        9.12       32.08     14.39 o
   1  11  14      244.42      250.89     14.11 o
   2  11  14        3.84        9.01     14.32 o
   3  11  14        0.53       33.28     13.91 o
   4  11  14        9.33       27.07     13.76 o
   5  11  14        1.24       12.38     13.78 o
   6  11  14        1.52       -5.70     14.43 o
 -12  12  14        1.61       15.53     18.00 o
 -11  12  14       20.33       16.54     16.41 o
 -10  12  14       26.56        2.52     16.65 o
  -9  12  14        0.51       20.32     15.48 o
  -8  12  14       13.92        0.30     15.80 o
  -7  12  14       16.48       38.20     15.98 o
  -6  12  14       88.60      104.80     16.62 o
  -5  12  14      141.50      144.71     17.12 o
  -4  12  14       15.43       41.39     14.65 o
  -3  12  14       20.96       24.79     14.97 o
  -2  12  14      143.42      175.11     15.68 o
  -1  12  14       35.06       33.08     15.46 o
   0  12  14      126.47      140.28     15.14 o
   1  12  14        3.22        1.74     14.28 o
   2  12  14        0.44       21.88     15.64 o
   3  12  14       14.79       20.47     14.19 o
   4  12  14        0.47        0.97     15.50 o
   5  12  14       11.18       20.80     16.86 o
   6  12  14        5.62       14.25     15.80 o
 -11  13  14       14.21       13.55     17.59 o
 -10  13  14       14.79       32.70     18.07 o
  -9  13  14       63.81       48.53     16.87 o
  -8  13  14       12.21        0.39     15.56 o
  -7  13  14        0.00       10.01     17.11 o
  -6  13  14       62.64       71.90     15.90 o
  -5  13  14        1.30       -2.86     14.61 o
  -4  13  14        0.60        6.65     17.15 o
  -3  13  14       27.52       24.08     16.02 o
  -2  13  14       17.43       35.45     14.52 o
  -1  13  14        4.71       -1.58     15.13 o
   0  13  14        3.81        3.56     14.91 o
   1  13  14       26.35       35.34     13.90 o
   2  13  14        6.97       14.15     16.71 o
   3  13  14        0.19        5.25     14.05 o
   4  13  14       10.14        8.51     15.18 o
   5  13  14        3.02       15.72     15.17 o
 -11  14  14        0.30       -1.37     17.79 o
 -10  14  14        0.03       16.53     16.12 o
  -9  14  14        3.20        0.21     18.22 o
  -8  14  14        0.84        4.48     16.68 o
  -7  14  14        8.26       33.51     15.62 o
  -6  14  14       19.91       19.49     17.36 o
  -5  14  14       30.76       56.02     17.20 o
  -4  14  14      137.48      157.62     16.82 o
  -3  14  14       78.44       74.00     16.12 o
  -2  14  14       14.74       22.36     15.18 o
  -1  14  14       51.62       47.79     14.06 o
   0  14  14        0.70       24.97     16.18 o
   1  14  14        0.56       13.37     17.72 o
   2  14  14        2.49       -1.75     16.65 o
   3  14  14        1.58        4.18     16.03 o
   4  14  14        5.25       20.14     15.64 o
  -9  15  14       14.10       24.28     20.20 o
  -8  15  14        0.17       13.22     16.29 o
  -7  15  14       12.59       30.75     17.76 o
  -6  15  14        8.86       15.24     16.10 o
  -5  15  14       25.16       23.66     16.02 o
  -4  15  14        9.29        4.62     14.41 o
  -3  15  14        9.97        7.92     17.17 o
  -2  15  14       32.56        1.31     15.65 o
  -1  15  14        1.32        3.66     15.14 o
   0  15  14       12.53       39.60     16.03 o
   1  15  14        0.20        7.04     14.32 o
   2  15  14       14.96       29.51     15.64 o
   3  15  14        2.88       24.38     16.47 o
  -8  16  14        5.83        3.88     17.21 o
  -7  16  14        1.56       12.13     16.05 o
  -6  16  14       14.06        3.93     16.42 o
  -5  16  14        1.06       13.57     16.41 o
  -4  16  14        7.94       10.86     16.00 o
  -3  16  14       16.72        4.55     16.88 o
  -2  16  14        2.14       11.57     15.88 o
  -1  16  14        6.26       28.69     14.93 o
   0  16  14       46.45       36.43     15.66 o
   1  16  14        2.43       22.94     16.84 o
  -6  17  14       38.62       46.92     18.68 o
  -5  17  14        8.21       15.24     18.34 o
  -4  17  14        5.83        0.26     18.76 o
  -3  17  14        8.94       13.35     17.24 o
  -2  17  14        0.44       16.46     16.46 o
  -1  17  14        1.27       15.54     17.74 o
 -16   1  15        2.06       -1.95     16.82 o
 -15   1  15       16.04       19.68     15.14 o
 -14   1  15        3.74        8.81     14.95 o
 -13   1  15      133.13      134.12     13.70 o
 -12   1  15        7.40       23.90     13.78 o
 -11   1  15       19.85       21.76     13.89 o
 -10   1  15        8.21       12.60     15.38 o
  -9   1  15       35.87       49.50     16.40 o
  -8   1  15       51.27       80.54     14.96 o
  -7   1  15        4.91       16.16     15.77 o
  -6   1  15        0.01       15.36     14.75 o
  -5   1  15       67.44       62.18     14.64 o
  -4   1  15     2371.64     2452.22     22.61 o
  -3   1  15     2230.61     2207.68     23.44 o
  -2   1  15      123.81      151.63     18.89 o
  -1   1  15        0.64       21.18     18.82 o
   0   1  15      228.34      225.88     19.62 o
   1   1  15      111.84      136.00     17.72 o
   2   1  15        4.62       15.32     15.47 o
   3   1  15        1.21        3.71     17.50 o
   4   1  15      118.85       91.29     15.15 o
   5   1  15        0.42        9.62     14.98 o
   6   1  15       10.98        5.82     15.16 o
   7   1  15       24.52        7.31     14.11 o
   8   1  15        5.15       19.27     14.80 o
   9   1  15        1.80       21.92     17.54 o
 -16   2  15        1.14        5.78     17.88 o
 -15   2  15        0.77       19.62     15.78 o
 -14   2  15       45.35       52.48     14.15 o
 -13   2  15       23.45       19.55     15.11 o
 -12   2  15       15.86       46.92     14.69 o
 -11   2  15      141.10      140.63     15.86 o
 -10   2  15       25.28       68.39     15.90 o
  -9   2  15      549.76      426.14     18.09 o
  -8   2  15      389.75      369.93     16.24 o
  -7   2  15      169.77      127.39     15.41 o
  -6   2  15       43.03       54.33     16.22 o
  -5   2  15      185.15      190.84     16.64 o
  -4   2  15     2144.15     2072.92     26.94 o
  -3   2  15       78.21       62.81     18.03 o
  -2   2  15        0.41        3.30     17.38 o
  -1   2  15     1009.17      949.84     22.80 o
   0   2  15      188.54      139.88     17.40 o
   1   2  15       81.11       87.50     17.32 o
   2   2  15      399.89      392.27     16.59 o
   3   2  15      539.96      546.87     15.72 o
   4   2  15       56.13       70.67     14.81 o
   5   2  15       77.19       86.55     13.89 o
   6   2  15       66.58       61.74     14.82 o
   7   2  15       14.30       40.87     15.42 o
   8   2  15        0.01       -0.49     14.30 o
   9   2  15        2.07        2.88     15.02 o
 -16   3  15        1.17       29.71     16.51 o
 -15   3  15        3.85       16.20     14.59 o
 -14   3  15        7.18       22.81     16.50 o
 -13   3  15       66.41       65.06     14.58 o
 -12   3  15       23.25       28.77     14.47 o
 -11   3  15        0.02       31.60     15.57 o
 -10   3  15      759.45      786.56     16.74 o
  -9   3  15       51.58       72.43     14.09 o
  -8   3  15        7.25        7.69     14.60 o
  -7   3  15      239.29      256.40     16.35 o
  -6   3  15      430.60      336.58     16.26 o
  -5   3  15      122.39      153.63     16.52 o
  -4   3  15      293.18      305.09     15.32 o
  -3   3  15      274.06      261.79     14.98 o
  -2   3  15      822.57      919.36     20.77 o
  -1   3  15        0.04        8.82     18.05 o
   0   3  15        0.03       16.55     15.82 o
   1   3  15      137.78      178.22     15.93 o
   2   3  15       27.38       30.30     14.93 o
   3   3  15      280.48      308.44     16.41 o
   4   3  15        5.61       -1.25     13.69 o
   5   3  15        3.14       22.33     14.29 o
   6   3  15       68.79       45.52     14.97 o
   7   3  15       19.87        0.75     13.99 o
   8   3  15       13.42       -6.95     15.64 o
   9   3  15        0.57        8.15     16.49 o
 -15   4  15        6.91       10.88     16.37 o
 -14   4  15        0.22       11.73     14.29 o
 -13   4  15       10.15       33.78     15.11 o
 -12   4  15        5.33       25.89     14.25 o
 -11   4  15       60.72       56.13     15.39 o
 -10   4  15      143.01      135.41     14.19 o
  -9   4  15        0.34       24.16     15.13 o
  -8   4  15      709.60      653.77     16.73 o
  -7   4  15     1158.18     1061.32     19.36 o
  -6   4  15      587.74      744.30     18.79 o
  -5   4  15       68.76       79.75     15.39 o
  -4   4  15      886.34      895.51     17.50 o
  -3   4  15      223.75      251.35     16.31 o
  -2   4  15       16.23       17.98     17.57 o
  -1   4  15        2.85       22.29     15.96 o
   0   4  15      294.59      377.36     18.73 o
   1   4  15       35.68       35.72     14.86 o
   2   4  15        1.07       11.30     14.46 o
   3   4  15        0.97       -0.61     13.13 o
   4   4  15       11.80       22.31     15.83 o
   5   4  15        4.74        3.26     14.59 o
   6   4  15      120.17      110.45     14.26 o
   7   4  15        4.86       18.28     15.74 o
   8   4  15        1.79        5.25     16.36 o
   9   4  15        0.21        5.69     15.80 o
 -15   5  15        3.32       37.67     16.87 o
 -14   5  15        2.17       -4.85     15.32 o
 -13   5  15       59.88       66.35     13.56 o
 -12   5  15       10.82       13.95     13.17 o
 -11   5  15        7.87       21.50     16.63 o
 -10   5  15      656.35      599.07     15.99 o
  -9   5  15       44.87       69.63     13.77 o
  -8   5  15      291.04      262.17     17.66 o
  -7   5  15      155.72      114.14     17.12 o
  -6   5  15      468.42      373.24     15.94 o
  -5   5  15      194.24      174.94     15.69 o
  -4   5  15        5.01        3.91     14.95 o
  -3   5  15      271.76      307.88     15.82 o
  -2   5  15       10.29       10.69     16.51 o
  -1   5  15      430.97      390.73     16.50 o
   0   5  15      111.61      113.20     13.92 o
   1   5  15       22.64       40.94     14.93 o
   2   5  15      151.33      154.60     15.79 o
   3   5  15       54.34       87.34     14.44 o
   4   5  15      142.49      125.41     13.44 o
   5   5  15        3.54       12.58     14.33 o
   6   5  15        0.04        9.22     16.23 o
   7   5  15       18.49       42.66     16.88 o
   8   5  15        0.00       -5.78     15.99 o
 -15   6  15        2.86       27.82     17.36 o
 -14   6  15        0.02       16.04     14.77 o
 -13   6  15        4.36       11.90     16.02 o
 -12   6  15       21.20       33.89     17.72 o
 -11   6  15       42.33       45.53     14.74 o
 -10   6  15      322.46      313.77     17.08 o
  -9   6  15      174.46      172.45     14.39 o
  -8   6  15      131.55       84.10     16.14 o
  -7   6  15      460.48      516.34     20.52 o
  -5   6  15      171.84      201.40     16.18 o
  -4   6  15     1367.61     1477.60     19.42 o
  -3   6  15       85.05      132.44     15.30 o
  -2   6  15       66.98       74.64     14.62 o
  -1   6  15       10.09       14.67     14.54 o
   0   6  15      565.01      500.60     15.95 o
   1   6  15       79.66       84.95     14.89 o
   3   6  15        0.73       12.51     18.28 o
   4   6  15       11.24       38.98     15.24 o
   5   6  15       44.70       45.10     14.16 o
   6   6  15        1.00       13.91     15.56 o
   7   6  15        0.15       -0.55     14.66 o
   8   6  15        0.99       28.42     15.49 o
 -15   7  15        1.97       11.36     16.05 o
 -14   7  15        0.85        8.86     15.57 o
 -13   7  15       16.04        9.99     14.52 o
 -12   7  15       53.03       56.78     15.83 o
 -11   7  15        8.49       21.79     13.62 o
 -10   7  15        0.81       29.19     16.30 o
  -9   7  15      275.37      242.12     17.71 o
  -8   7  15        4.19       -5.74     16.59 o
  -7   7  15        1.45        6.95     15.45 o
  -6   7  15      185.62      169.28     16.28 o
  -5   7  15        0.06       13.48     15.06 o
  -4   7  15        1.97       17.82     15.62 o
  -3   7  15       99.22       88.12     15.61 o
  -2   7  15      125.79      124.17     17.50 o
  -1   7  15       30.69       36.19     14.00 o
   0   7  15        2.31        4.95     15.08 o
   1   7  15      149.04      147.25     14.59 o
   2   7  15      273.50      336.16     14.78 o
   3   7  15      208.35      248.89     15.52 o
   4   7  15      251.86      234.31     15.88 o
   5   7  15        3.53       14.93     15.94 o
   6   7  15       26.55       37.19     13.97 o
   7   7  15        7.13       15.55     14.84 o
   8   7  15        3.70        8.90     17.37 o
 -14   8  15        1.34       11.46     16.98 o
 -13   8  15        0.03        4.07     15.32 o
 -12   8  15       17.17       29.71     15.48 o
 -11   8  15       72.23       95.39     16.73 o
 -10   8  15      550.39      510.28     16.35 o
  -9   8  15        7.01        2.51     17.36 o
  -8   8  15        0.13        8.05     17.47 o
  -7   8  15      194.68      206.53     16.73 o
  -6   8  15      393.44      454.81     16.46 o
  -5   8  15      564.48      652.34     17.48 o
  -4   8  15       29.15       67.81     15.90 o
  -3   8  15       21.45       26.59     13.05 o
  -2   8  15       15.32       12.38     13.60 o
  -1   8  15      234.34      249.23     16.22 o
   0   8  15      127.83      124.32     13.91 o
   1   8  15        9.04       12.31     14.66 o
   2   8  15      281.39      214.81     15.81 o
   3   8  15        8.92        8.35     15.25 o
   4   8  15       39.27       37.41     15.48 o
   5   8  15        6.01       20.16     16.54 o
   6   8  15        7.18       39.18     15.95 o
   7   8  15        0.65       15.85     18.68 o
 -14   9  15        4.40       -3.50     16.98 o
 -13   9  15        9.96       19.48     15.71 o
 -12   9  15        0.42       -0.98     16.94 o
 -11   9  15        5.35        8.59     15.93 o
 -10   9  15       55.53       77.13     16.45 o
  -9   9  15       34.29       29.59     15.05 o
  -8   9  15      168.46      170.87     18.54 o
  -7   9  15       75.52       67.39     16.61 o
  -6   9  15       29.61       62.44     16.30 o
  -5   9  15      102.53       72.61     17.81 o
  -4   9  15      112.40      148.28     14.63 o
  -3   9  15      368.19      314.54     15.61 o
  -2   9  15      504.10      575.45     15.37 o
  -1   9  15      154.49      200.99     14.09 o
   0   9  15      234.53      234.94     16.17 o
   1   9  15       11.56        5.64     14.63 o
   2   9  15       47.30       70.76     14.49 o
   3   9  15       33.63       49.54     13.96 o
   4   9  15       48.02       37.57     15.85 o
   5   9  15        1.09       21.69     14.30 o
   6   9  15        0.32       21.73     15.10 o
   7   9  15       18.32       24.29     17.71 o
 -13  10  15        1.16        1.14     16.99 o
 -12  10  15       17.42       59.77     19.48 o
 -11  10  15        4.75       18.89     17.41 o
 -10  10  15        0.79       13.57     17.55 o
  -9  10  15      305.12      232.40     19.21 o
  -8  10  15       16.64       -1.11     15.50 o
  -7  10  15      465.15      491.43     16.58 o
  -6  10  15       68.53       43.51     14.84 o
  -5  10  15      193.00      218.96     15.68 o
  -4  10  15       96.38      127.47     14.78 o
  -3  10  15      217.40      171.89     13.89 o
  -2  10  15      275.53      322.17     15.14 o
  -1  10  15       22.82       30.66     15.58 o
   0  10  15       57.30       50.46     15.35 o
   1  10  15      282.98      304.09     14.67 o
   2  10  15       58.03       61.08     15.40 o
   3  10  15        0.02       14.52     14.00 o
   4  10  15       12.55       32.88     14.42 o
   5  10  15        4.44       10.06     14.19 o
   6  10  15       44.50       47.94     14.88 o
   7  10  15        1.05       13.53     14.67 o
 -13  11  15        2.77       20.06     17.47 o
 -12  11  15        5.97       -0.39     17.87 o
 -11  11  15       12.15        5.69     17.85 o
 -10  11  15        6.68       23.91     18.58 o
  -9  11  15       57.86       63.92     16.27 o
  -8  11  15       48.15       75.40     14.93 o
  -7  11  15        1.92       -8.64     13.34 o
  -6  11  15       34.40       30.58     15.19 o
  -5  11  15       13.80       28.49     15.11 o
  -4  11  15       88.63       71.44     16.31 o
  -3  11  15       27.29       31.82     13.49 o
  -2  11  15      101.74       83.76     14.25 o
  -1  11  15      147.58      137.02     15.96 o
   0  11  15        0.70       15.03     14.47 o
   1  11  15       13.35       39.71     15.08 o
   2  11  15        0.16       17.71     13.97 o
   3  11  15       19.34        2.83     14.14 o
   4  11  15        5.27       24.06     14.69 o
   5  11  15        0.29        5.44     17.01 o
   6  11  15        1.02       17.10     16.77 o
 -12  12  15        1.24        6.32     18.78 o
 -11  12  15       24.40       33.98     18.03 o
 -10  12  15      153.71      154.19     18.17 o
  -9  12  15        9.06       26.07     17.12 o
  -8  12  15       33.86       37.50     15.88 o
  -7  12  15        7.89       21.99     15.68 o
  -6  12  15        2.94        9.90     16.06 o
  -5  12  15       62.78       32.59     17.45 o
  -4  12  15      123.79       96.34     16.63 o
  -3  12  15      467.02      476.50     16.60 o
  -2  12  15       78.55       69.49     15.64 o
  -1  12  15       94.53      109.28     14.21 o
   0  12  15       76.01       73.96     14.35 o
   1  12  15       59.72       78.76     15.95 o
   2  12  15        2.30       17.24     15.04 o
   3  12  15       55.20       43.75     15.15 o
   4  12  15        2.46       12.11     16.62 o
   5  12  15       13.88       24.99     17.81 o
 -11  13  15        0.42       -0.96     17.99 o
 -10  13  15        4.32       11.03     15.54 o
  -9  13  15       40.91       54.80     19.11 o
  -8  13  15        0.88        1.89     14.15 o
  -7  13  15        3.54       22.01     17.24 o
  -6  13  15        2.93       12.06     16.87 o
  -5  13  15      197.12      186.34     17.38 o
  -4  13  15        0.11        7.69     16.67 o
  -3  13  15      114.16      105.21     15.86 o
  -2  13  15       53.57       57.81     14.23 o
  -1  13  15      202.09      184.63     15.90 o
   0  13  15        8.00       12.57     14.18 o
   1  13  15        1.81        1.40     14.68 o
   2  13  15        0.99       12.28     14.05 o
   3  13  15        0.06       21.48     14.19 o
   4  13  15        0.00       23.73     17.18 o
 -10  14  15        0.57        6.16     15.81 o
  -9  14  15        3.63       -8.16     17.39 o
  -8  14  15       73.18       81.21     19.78 o
  -7  14  15      117.67       87.65     15.48 o
  -6  14  15        0.91        0.55     17.71 o
  -5  14  15        4.23       13.29     15.97 o
  -4  14  15        5.65       15.66     16.30 o
  -3  14  15       97.07       92.28     18.54 o
  -2  14  15        0.81        0.85     14.25 o
  -1  14  15        0.44        3.54     14.82 o
   0  14  15        4.04       20.09     17.64 o
   1  14  15       18.80       23.71     15.11 o
   2  14  15        1.53        2.30     14.57 o
   3  14  15        7.63        9.93     15.37 o
  -9  15  15       48.24       54.95     17.78 o
  -8  15  15        0.60      -19.18     16.82 o
  -7  15  15        5.85       15.39     18.54 o
  -6  15  15      107.24      111.79     17.38 o
  -5  15  15       32.78       22.21     16.16 o
  -4  15  15        9.86       17.00     16.19 o
  -3  15  15        4.13        1.81     16.58 o
  -2  15  15        0.11       23.15     15.24 o
  -1  15  15        0.07       19.98     16.76 o
   0  15  15       52.59       50.64     16.45 o
   1  15  15       70.36       63.83     15.78 o
   2  15  15        0.05       18.84     15.79 o
  -8  16  15        0.88       -8.57     19.33 o
  -7  16  15        8.46       18.55     17.21 o
  -6  16  15       12.51       47.46     18.63 o
  -5  16  15        8.16        1.27     17.54 o
  -4  16  15       26.03       60.18     18.57 o
  -3  16  15        6.14       13.54     16.02 o
  -2  16  15        1.94       20.13     16.38 o
  -1  16  15        8.48        7.07     14.93 o
   0  16  15       34.33       45.36     16.16 o
   1  16  15       19.07       -4.40     21.34 o
  -5  17  15       25.44       27.89     17.39 o
  -4  17  15        0.09       14.85     18.22 o
  -3  17  15       28.12        4.46     17.78 o
  -2  17  15       72.70       51.55     16.49 o
 -16   0  16       10.04       12.09     22.52 o
 -15   0  16       13.91       17.50     19.50 o
 -14   0  16        0.62       24.46     22.76 o
 -13   0  16       25.99        2.59     24.28 o
 -12   0  16       83.71       81.78     20.79 o
 -11   0  16      934.21      772.83     26.05 o
 -10   0  16       13.20       10.68     20.89 o
  -9   0  16     1497.96     1731.53     27.69 o
  -8   0  16     1629.76     1490.54     24.83 o
  -7   0  16        0.24       16.03     24.11 o
  -6   0  16       38.86       71.61     21.30 o
  -5   0  16      488.91      522.74     23.27 o
  -4   0  16      334.24      271.64     26.29 o
  -3   0  16       54.89       61.56     22.47 o
  -2   0  16      138.72      151.49     29.91 o
  -1   0  16        6.26       26.58     25.06 o
   0   0  16       10.52      -17.43     27.73 o
   1   0  16     2403.84     2611.23     60.93 o
   2   0  16     1690.47     1618.95     47.42 o
   3   0  16     1805.18     1733.41     31.71 o
   4   0  16      238.87      175.71     21.65 o
   5   0  16      128.24      138.06     21.75 o
   6   0  16       38.69       61.46     22.27 o
   7   0  16       32.14       37.70     18.13 o
   8   0  16       20.68       48.31     20.71 o
 -16   1  16        2.64       -4.33     15.65 o
 -15   1  16        0.96       14.58     13.91 o
 -14   1  16        3.35       -1.32     14.64 o
 -13   1  16        0.14       18.32     15.00 o
 -12   1  16        4.08        7.29     15.35 o
 -11   1  16       12.51       20.93     13.87 o
 -10   1  16     1286.12     1318.34     26.00 o
  -9   1  16       51.31       46.89     15.60 o
  -8   1  16      159.67      129.86     14.76 o
  -7   1  16        0.09        5.95     17.07 o
  -6   1  16      325.46      362.67     16.47 o
  -5   1  16       64.95       75.93     16.11 o
  -4   1  16     2315.69     2152.43     28.94 o
  -3   1  16       64.48       56.09     15.86 o
  -2   1  16      610.11      633.93     19.01 o
  -1   1  16      129.19      172.35     19.33 o
   0   1  16        1.84       16.30     16.70 o
   1   1  16        1.66       20.52     19.03 o
   2   1  16      201.92      229.90     16.52 o
   3   1  16      283.30      263.86     16.32 o
   4   1  16        3.96       15.78     15.50 o
   5   1  16       27.86       27.40     15.17 o
   6   1  16       13.29       19.77     15.68 o
   7   1  16        0.17       12.00     15.98 o
   8   1  16        0.00      -13.06     16.36 o
 -16   2  16        9.37       35.35     15.99 o
 -15   2  16        0.06       22.93     15.09 o
 -14   2  16       10.71        6.81     14.91 o
 -13   2  16       69.54       85.57     14.40 o
 -12   2  16        0.12       -3.07     14.76 o
 -11   2  16        9.78        3.33     13.19 o
 -10   2  16      553.15      533.03     17.40 o
  -9   2  16      398.67      358.60     17.11 o
  -8   2  16        1.98        1.30     15.74 o
  -7   2  16        3.38       32.33     14.41 o
  -6   2  16      277.21      273.19     15.62 o
  -5   2  16      807.97      800.72     17.67 o
  -4   2  16      583.42      568.44     16.79 o
  -3   2  16      115.39      124.44     17.95 o
  -2   2  16      456.85      540.02     19.61 o
  -1   2  16        7.41       20.77     17.46 o
   0   2  16      333.21      306.75     17.20 o
   2   2  16      658.43      540.30     17.07 o
   3   2  16      244.44      180.55     14.58 o
   4   2  16       13.15       31.53     14.03 o
   5   2  16       64.18       48.41     16.01 o
   6   2  16       19.48       -1.49     14.64 o
   7   2  16        9.87       16.12     15.31 o
   8   2  16        4.77       11.70     15.55 o
 -16   3  16        5.68       22.75     16.93 o
 -15   3  16        0.92        4.82     16.09 o
 -14   3  16       29.63       35.20     16.47 o
 -13   3  16       25.89       38.93     15.37 o
 -12   3  16       50.07       28.90     14.76 o
 -11   3  16      114.86      170.77     16.75 o
 -10   3  16      141.97      152.94     14.66 o
  -9   3  16        6.67       28.07     15.17 o
  -8   3  16       22.96       14.80     14.53 o
  -7   3  16      815.54      688.42     17.23 o
  -6   3  16      565.53      676.98     16.72 o
  -5   3  16      169.99      178.40     17.08 o
  -4   3  16        4.91       10.64     15.87 o
  -3   3  16      114.36      135.68     16.91 o
  -2   3  16      607.57      664.81     19.93 o
  -1   3  16       20.63       28.95     19.90 o
   0   3  16      188.85      207.04     16.02 o
   1   3  16       37.56       54.39     18.94 o
   2   3  16        0.02        1.12     14.85 o
   3   3  16      124.90      133.19     14.53 o
   4   3  16      198.98      180.96     14.67 o
   5   3  16       30.78       16.96     14.92 o
   6   3  16        0.32       14.54     16.22 o
   7   3  16        9.34       14.97     16.06 o
   8   3  16        0.35        6.76     15.79 o
 -15   4  16        3.33       28.84     16.17 o
 -14   4  16       35.53       21.32     15.56 o
 -13   4  16        0.74        3.50     15.00 o
 -12   4  16        0.32       11.99     14.11 o
 -11   4  16       18.97       30.85     16.69 o
 -10   4  16       70.38       88.07     15.51 o
  -9   4  16        6.15       28.86     14.51 o
  -8   4  16       32.48       69.90     16.80 o
  -7   4  16      936.27      964.58     19.17 o
  -6   4  16        5.90       26.40     15.28 o
  -5   4  16      102.77      108.07     15.21 o
  -4   4  16      126.64      145.67     17.74 o
  -3   4  16       46.23       68.33     18.71 o
  -2   4  16      744.16      958.28     19.57 o
  -1   4  16       97.93      117.75     18.24 o
   0   4  16      113.01      156.45     18.15 o
   1   4  16      236.04      272.88     17.24 o
   2   4  16       52.47       79.82     15.42 o
   3   4  16      284.14      220.79     14.11 o
   4   4  16       30.52       29.98     15.64 o
   5   4  16       26.88       34.22     15.94 o
   6   4  16       10.21        2.45     15.52 o
   7   4  16       23.17       39.66     14.08 o
   8   4  16        1.29        3.42     15.92 o
 -15   5  16        1.26       14.89     15.52 o
 -14   5  16        0.33       16.17     15.46 o
 -13   5  16        1.38       20.89     15.75 o
 -12   5  16        0.01       28.99     13.73 o
 -11   5  16      100.19      108.62     15.77 o
 -10   5  16      293.70      226.50     18.29 o
  -9   5  16      392.29      349.90     17.87 o
  -8   5  16        1.34       26.61     14.20 o
  -7   5  16      815.24      686.27     18.65 o
  -6   5  16      170.84      177.82     17.48 o
  -5   5  16      115.96      122.68     15.16 o
  -4   5  16        3.04        4.26     14.35 o
  -3   5  16      392.04      441.39     15.76 o
  -2   5  16      370.75      420.17     17.74 o
  -1   5  16      512.41      415.63     19.01 o
   0   5  16      369.30      336.20     15.70 o
   1   5  16        4.37       13.14     17.03 o
   2   5  16       27.25       12.44     14.24 o
   3   5  16       16.56       22.58     14.21 o
   4   5  16        1.56       10.43     15.67 o
   5   5  16        2.48        3.89     14.69 o
   6   5  16        0.86       20.21     15.39 o
   7   5  16        0.70       -1.93     14.81 o
   8   5  16        3.90       17.12     16.15 o
 -15   6  16       17.01       28.76     16.45 o
 -14   6  16        1.51        7.13     15.83 o
 -13   6  16        0.25      -15.26     15.91 o
 -12   6  16       31.74        9.63     14.66 o
 -11   6  16       36.30       50.49     16.08 o
 -10   6  16       29.15       47.07     15.40 o
  -9   6  16        2.20       45.83     15.22 o
  -8   6  16       83.42       84.68     18.28 o
  -7   6  16      218.89      229.76     18.91 o
  -6   6  16      124.07      136.12     15.49 o
  -5   6  16        3.31       21.56     15.77 o
  -4   6  16      238.11      245.64     18.37 o
  -3   6  16        2.36       24.96     15.78 o
  -2   6  16       46.84       37.69     14.48 o
  -1   6  16      427.54      377.14     16.55 o
   0   6  16      136.39       99.13     14.63 o
   1   6  16      693.17      620.49     16.49 o
   2   6  16      101.13      102.73     14.10 o
   3   6  16      233.20      267.19     15.84 o
   4   6  16       27.67       50.32     14.41 o
   5   6  16        0.41       22.93     14.47 o
   6   6  16        0.13      -10.05     14.83 o
   7   6  16        3.83       -3.72     17.44 o
   8   6  16        0.91       -5.37     14.51 o
 -15   7  16       15.95        7.81     17.45 o
 -14   7  16        3.63       28.57     15.24 o
 -13   7  16       10.10       33.84     15.78 o
 -12   7  16      150.90      173.26     17.48 o
 -11   7  16        4.88       16.06     14.81 o
 -10   7  16        0.34        6.23     17.36 o
  -9   7  16       34.56       33.39     17.02 o
  -8   7  16       15.73       39.30     17.91 o
  -7   7  16      669.01      677.41     24.37 o
  -6   7  16      416.02      385.46     17.41 o
  -5   7  16       33.56       35.65     15.45 o
  -4   7  16       83.90      121.45     16.70 o
  -3   7  16     1008.26      786.12     17.99 o
  -2   7  16      821.13      762.89     53.41 o
  -1   7  16        8.24        8.23     13.73 o
   0   7  16      187.83      188.77     15.78 o
   1   7  16      150.06      187.43     14.39 o
   2   7  16       18.46       23.37     15.22 o
   3   7  16        0.14       27.29     15.99 o
   4   7  16        2.17        3.95     15.25 o
   5   7  16       17.25       20.17     14.31 o
   6   7  16       16.86       29.58     18.20 o
   7   7  16       22.62       28.61     16.82 o
 -14   8  16        0.08       10.06     16.59 o
 -13   8  16        6.41       22.23     16.79 o
 -12   8  16        4.73       13.67     15.67 o
 -11   8  16       38.48       64.14     15.40 o
 -10   8  16        8.88        8.34     17.07 o
  -9   8  16      126.64      111.08     15.77 o
  -8   8  16      429.03      464.91     17.33 o
  -7   8  16      143.20      160.69     15.44 o
  -6   8  16       29.97       44.00     16.03 o
  -5   8  16      137.49      159.55     16.76 o
  -4   8  16       64.32       60.27     17.60 o
  -3   8  16      811.23      913.92     18.48 o
  -2   8  16      459.87      510.81     15.88 o
  -1   8  16      118.13      142.16     15.18 o
   0   8  16       11.65       38.42     15.98 o
   1   8  16       82.79       95.53     13.61 o
   2   8  16        0.01       13.75     13.86 o
   3   8  16       84.12       64.51     15.59 o
   4   8  16       16.62       23.06     14.41 o
   5   8  16        4.41       29.03     17.82 o
   6   8  16        0.15        9.30     17.54 o
   7   8  16        4.03        5.79     16.92 o
 -14   9  16       19.42       12.50     17.08 o
 -13   9  16        6.10        5.72     17.41 o
 -12   9  16        0.48       36.02     21.03 o
 -11   9  16       54.31       63.97     15.86 o
 -10   9  16        2.64        7.04     16.54 o
  -9   9  16      462.06      455.41     15.40 o
  -8   9  16       33.62       39.50     15.67 o
  -7   9  16        7.41       47.12     14.99 o
  -6   9  16        7.14       26.18     15.55 o
  -5   9  16      372.07      379.51     16.78 o
  -4   9  16      792.55      710.46     19.97 o
  -3   9  16      426.20      361.27     18.90 o
  -2   9  16       68.04       76.03     15.75 o
  -1   9  16        4.46       27.05     15.53 o
   0   9  16      146.56      131.59     15.02 o
   1   9  16      195.74      145.11     14.45 o
   2   9  16       39.16       41.46     15.57 o
   3   9  16        8.48        6.32     15.62 o
   4   9  16        0.42       19.74     14.14 o
   5   9  16       42.80       38.49     15.72 o
   6   9  16        0.25       -1.76     16.45 o
   7   9  16        2.25        5.71     17.55 o
 -13  10  16        7.96       14.22     15.66 o
 -12  10  16       14.81       11.74     17.13 o
 -11  10  16       17.44       29.93     16.61 o
 -10  10  16        0.42       16.24     16.92 o
  -9  10  16       99.63      102.26     18.84 o
  -8  10  16        4.78       16.80     15.47 o
  -7  10  16       92.27       91.86     16.92 o
  -6  10  16      139.91      113.45     14.48 o
  -5  10  16        8.15       30.56     18.64 o
  -4  10  16       34.56       42.19     14.60 o
  -3  10  16       14.66       12.94     14.14 o
  -2  10  16       56.09       55.03     14.25 o
  -1  10  16       93.17       94.91     15.43 o
   0  10  16        2.97        9.01     14.91 o
   1  10  16        0.14        7.81     14.60 o
   2  10  16        1.82       18.76     15.44 o
   3  10  16       55.17       65.19     13.64 o
   4  10  16       27.45       46.96     15.52 o
   5  10  16        0.30       -4.83     16.73 o
   6  10  16        9.44        7.51     18.16 o
 -13  11  16       12.62       18.36     19.22 o
 -12  11  16       37.65       38.06     17.58 o
 -11  11  16        1.41       29.30     18.21 o
 -10  11  16       37.98       66.44     16.54 o
  -9  11  16        1.14       12.33     15.94 o
  -8  11  16        0.57       25.95     16.63 o
  -7  11  16       43.65       57.50     17.60 o
  -6  11  16       78.64       74.58     16.64 o
  -5  11  16      111.80      100.53     14.16 o
  -4  11  16      434.36      418.53     19.83 o
  -3  11  16      302.13      327.46     15.76 o
  -2  11  16       48.58       43.47     15.92 o
  -1  11  16        4.99        3.70     15.58 o
   0  11  16       31.68       18.89     14.53 o
   1  11  16       22.79       26.65     14.74 o
   2  11  16       37.24       39.03     17.03 o
   3  11  16       10.62        5.65     14.62 o
   4  11  16       25.26       27.23     16.40 o
   5  11  16        0.78       -7.70     15.59 o
 -12  12  16        5.07       27.54     17.35 o
 -11  12  16        1.36       11.81     16.60 o
 -10  12  16       35.62       53.49     16.88 o
  -9  12  16        0.53        9.77     16.64 o
  -8  12  16        0.05        4.05     15.96 o
  -7  12  16       12.97       18.72     16.86 o
  -6  12  16       51.85       68.63     17.74 o
  -5  12  16      135.31      160.10     15.54 o
  -4  12  16       21.96        4.59     16.79 o
  -3  12  16        1.01       27.68     15.38 o
  -2  12  16       64.43       67.27     15.99 o
  -1  12  16        0.55        2.18     15.73 o
   0  12  16      129.58      129.13     14.85 o
   1  12  16        0.34        9.34     13.67 o
   2  12  16        1.08        6.88     14.08 o
   3  12  16        0.33       10.80     14.79 o
   4  12  16        5.76        2.47     16.54 o
   5  12  16        2.48       16.20     16.77 o
 -11  13  16       26.10       -2.50     18.32 o
 -10  13  16        1.70       22.81     15.87 o
  -9  13  16        6.69       16.86     17.71 o
  -8  13  16       14.27       12.07     15.26 o
  -7  13  16        7.01       31.32     18.46 o
  -6  13  16        3.35       16.84     16.98 o
  -5  13  16        9.80       16.52     14.14 o
  -4  13  16        0.33       11.81     17.17 o
  -3  13  16       20.18       34.80     13.80 o
  -2  13  16        9.55       12.79     15.35 o
  -1  13  16        4.28       22.50     15.10 o
   0  13  16        0.12        8.24     15.51 o
   1  13  16        2.61       16.71     16.79 o
   2  13  16        4.43       12.88     15.37 o
   3  13  16        1.51       -0.34     15.81 o
   4  13  16       16.53       17.58     16.47 o
 -10  14  16        0.07       25.42     17.14 o
  -9  14  16        0.51        9.47     18.37 o
  -8  14  16        1.52        9.15     18.25 o
  -7  14  16        7.72       14.19     14.64 o
  -6  14  16       60.64       71.16     18.99 o
  -5  14  16       32.54       40.22     16.44 o
  -4  14  16       53.94       46.54     16.52 o
  -3  14  16       14.23       22.66     17.14 o
  -2  14  16        6.26       38.80     16.18 o
  -1  14  16       35.23       33.27     16.47 o
   0  14  16        1.28       23.60     16.93 o
   1  14  16       21.83       42.59     16.25 o
   2  14  16       11.69       15.96     15.18 o
   3  14  16        2.33        3.18     15.10 o
  -9  15  16       13.30       23.05     17.04 o
  -8  15  16       10.58       26.55     15.43 o
  -7  15  16        1.20       18.22     17.89 o
  -6  15  16       10.44        3.54     16.37 o
  -5  15  16        0.09       -1.03     18.21 o
  -4  15  16        0.51       12.43     20.91 o
  -3  15  16        1.34       11.87     15.16 o
  -2  15  16       32.85       39.21     17.37 o
  -1  15  16        1.46       10.51     14.90 o
   0  15  16        0.01       17.68     16.43 o
   1  15  16        8.66       10.20     16.98 o
   2  15  16       13.12       39.12     17.62 o
  -7  16  16        9.90       24.97     17.72 o
  -6  16  16       16.73       31.97     16.35 o
  -5  16  16        0.56        9.75     15.75 o
  -4  16  16        0.22       26.00     16.61 o
  -3  16  16        1.41       22.60     16.39 o
  -2  16  16        7.47        6.94     15.69 o
  -1  16  16       10.92       27.20     18.37 o
   0  16  16       52.85       31.64     17.25 o
 -16   1  17        0.22        1.86     15.86 o
 -15   1  17        0.27        5.66     13.86 o
 -14   1  17       24.12       23.08     13.49 o
 -13   1  17      100.55      112.03     14.66 o
 -12   1  17       10.20       42.64     15.99 o
 -11   1  17      141.06      137.77     14.68 o
 -10   1  17       28.16       44.64     15.05 o
  -9   1  17      205.89      240.95     14.35 o
  -8   1  17      442.54      521.44     16.62 o
  -7   1  17       57.51       77.67     15.64 o
  -6   1  17      829.70      839.03     17.94 o
  -5   1  17      244.87      219.14     15.21 o
  -4   1  17      815.60      777.87     20.15 o
  -3   1  17      219.47      217.98     18.89 o
  -2   1  17      233.23      267.20     19.43 o
  -1   1  17      267.13      260.48     19.32 o
   0   1  17      336.52      425.94     19.42 o
   1   1  17       35.39       34.12     16.90 o
   2   1  17      168.90      186.09     17.10 o
   3   1  17      156.85      127.46     14.35 o
   4   1  17      142.89      132.53     15.28 o
   5   1  17       18.08       21.46     15.43 o
   6   1  17        7.58       20.06     15.64 o
   7   1  17       11.52       13.22     15.41 o
   8   1  17        0.15        0.98     17.15 o
 -16   2  17        0.09        4.29     15.39 o
 -15   2  17        2.11       21.46     15.98 o
 -14   2  17        2.18       34.08     14.04 o
 -13   2  17       11.56       10.16     14.88 o
 -12   2  17        4.30       11.39     14.24 o
 -11   2  17      175.26      155.66     16.31 o
 -10   2  17       40.89       22.26     14.11 o
  -9   2  17      506.28      481.35     17.33 o
  -8   2  17        0.05       -0.47     14.73 o
  -7   2  17       57.40       54.76     15.67 o
  -6   2  17        1.14       -2.17     16.12 o
  -5   2  17      108.66      115.86     17.23 o
  -4   2  17      282.80      282.74     17.58 o
  -3   2  17       28.82       18.13     18.21 o
  -2   2  17      294.35      279.17     18.19 o
  -1   2  17      153.60      130.89     19.38 o
   0   2  17       67.79       74.72     18.22 o
   1   2  17      780.28      759.68     21.74 o
   2   2  17      340.02      258.04     15.57 o
   3   2  17      229.96      221.69     14.93 o
   4   2  17       21.03       63.19     15.46 o
   5   2  17       29.48       39.64     14.07 o
   6   2  17        7.37       12.72     14.20 o
   7   2  17        0.14        7.76     16.22 o
   8   2  17        1.44       23.84     17.34 o
 -16   3  17        0.81       11.03     16.68 o
 -15   3  17        0.05        5.57     14.73 o
 -14   3  17        0.15       15.34     15.03 o
 -13   3  17      125.40      126.93     14.78 o
 -12   3  17       72.60       90.78     14.83 o
 -11   3  17       18.27       41.48     16.14 o
 -10   3  17      594.31      455.15     16.29 o
  -9   3  17      757.74      714.91     17.14 o
  -8   3  17      744.57      838.82     33.16 o
  -7   3  17       35.71       30.67     17.36 o
  -6   3  17       69.38      115.74     16.38 o
  -5   3  17      151.77      172.27     17.44 o
  -4   3  17     2454.05     2412.94     28.36 o
  -3   3  17      117.32      147.38     17.18 o
  -2   3  17     1387.89     1235.21     20.64 o
  -1   3  17       61.95       61.76     16.59 o
   0   3  17       62.66      114.80     17.39 o
   1   3  17       17.19       38.89     19.64 o
   2   3  17       41.77       85.01     15.23 o
   3   3  17        8.40       34.47     15.67 o
   4   3  17       17.38       23.31     14.08 o
   5   3  17       40.83       41.42     15.39 o
   6   3  17       42.66       37.18     14.83 o
   7   3  17        3.54       15.22     14.72 o
   8   3  17       10.90       18.43     15.61 o
 -15   4  17        1.10       11.89     14.19 o
 -14   4  17        0.79        9.60     15.69 o
 -13   4  17       43.30       35.12     14.81 o
 -12   4  17       40.48       22.86     15.38 o
 -11   4  17      121.43      121.16     14.58 o
 -10   4  17      190.38      180.17     14.95 o
  -9   4  17       33.48       48.38     14.85 o
  -8   4  17       33.38       45.15     14.58 o
  -7   4  17       14.13       22.38     16.83 o
  -6   4  17      534.97      458.71     16.31 o
  -5   4  17        2.66       19.36     14.72 o
  -4   4  17      197.50      223.24     16.25 o
  -3   4  17      129.54      183.67     19.41 o
  -2   4  17      333.48      313.08     20.09 o
  -1   4  17        0.87       -3.61     16.93 o
   0   4  17      106.09      140.89     18.18 o
   1   4  17       24.87       46.82     16.26 o
   2   4  17       93.99       64.85     15.64 o
   3   4  17       43.62       48.75     14.95 o
   4   4  17      175.88      143.25     15.25 o
   5   4  17       17.98       23.38     16.10 o
   6   4  17        1.91        7.47     16.52 o
   7   4  17        0.54        5.74     15.37 o
   8   4  17        2.34       -8.74     18.24 o
 -15   5  17        5.14       20.05     16.09 o
 -14   5  17        0.43       19.57     18.22 o
 -13   5  17       96.48       87.79     15.63 o
 -12   5  17        4.29       -0.10     15.63 o
 -11   5  17        3.72        2.60     13.20 o
 -10   5  17       63.06       69.83     15.39 o
  -9   5  17        6.89       13.14     17.01 o
  -8   5  17       43.01       18.42     18.28 o
  -7   5  17      449.95      483.94     16.87 o
  -6   5  17      174.36      186.04     20.09 o
  -5   5  17        0.05        9.47     15.13 o
  -4   5  17       20.00       12.25     14.32 o
  -3   5  17       11.93       33.88     16.37 o
  -2   5  17      524.99      559.40     19.10 o
  -1   5  17      106.14      101.65     19.46 o
   0   5  17       87.78      131.97     16.98 o
   1   5  17        7.40       31.23     14.24 o
   2   5  17       64.79       97.07     15.20 o
   3   5  17        2.03       11.67     16.02 o
   4   5  17       64.80       44.44     16.31 o
   5   5  17        2.94       18.69     15.04 o
   6   5  17        2.61       10.38     15.09 o
   7   5  17        7.48       19.64     16.33 o
 -15   6  17        2.06       10.83     16.12 o
 -14   6  17        3.81       12.40     14.49 o
 -13   6  17        6.49       13.05     15.95 o
 -12   6  17        5.49       12.32     15.57 o
 -11   6  17        0.09       22.11     14.37 o
 -10   6  17       29.79       28.46     14.30 o
  -9   6  17       44.91       34.15     16.45 o
  -8   6  17      203.42      225.41     17.20 o
  -7   6  17       43.01       84.14     16.87 o
  -6   6  17      229.46      207.02     18.06 o
  -5   6  17       58.94       68.71     17.53 o
  -4   6  17      265.45      220.23     15.79 o
  -3   6  17      113.78      130.91     15.48 o
  -2   6  17       91.12       93.27     14.99 o
  -1   6  17       35.40       53.65     19.39 o
   0   6  17        0.92       19.53     15.81 o
   1   6  17       32.68       31.31     14.89 o
   2   6  17       52.46       52.27     15.64 o
   3   6  17      334.90      324.56     19.43 o
   4   6  17        2.31       16.40     15.00 o
   5   6  17        0.41        8.28     15.40 o
   6   6  17       18.48       46.54     15.92 o
   7   6  17        0.84        7.11     15.42 o
 -15   7  17        1.49       12.64     16.92 o
 -14   7  17        1.59       19.09     18.14 o
 -13   7  17        3.74       -3.38     15.21 o
 -12   7  17       57.90       44.23     16.97 o
 -11   7  17       14.59       15.45     17.19 o
 -10   7  17       14.90       23.50     16.98 o
  -9   7  17      162.36      139.47     16.22 o
  -8   7  17       99.28       82.27     19.47 o
  -7   7  17       85.52       57.27     15.11 o
  -6   7  17       14.12       12.59     19.32 o
  -5   7  17        0.00       23.55     15.20 o
  -4   7  17        0.08       14.00     15.62 o
  -3   7  17        7.71       30.01     16.70 o
  -2   7  17        0.07       21.46     14.34 o
  -1   7  17      346.47      371.49     18.05 o
   0   7  17      213.12      199.98     15.80 o
   1   7  17        6.30       23.09     15.37 o
   2   7  17       96.38      121.45     15.53 o
   3   7  17        0.21       11.87     14.61 o
   4   7  17       11.77       -7.27     15.91 o
   5   7  17       13.30       23.91     16.38 o
   6   7  17        6.03       17.14     14.96 o
   7   7  17        7.40       15.84     17.38 o
 -14   8  17        9.14       15.70     16.92 o
 -13   8  17        8.30        5.39     19.46 o
 -12   8  17        6.61       42.75     17.98 o
 -11   8  17        8.40       24.22     17.74 o
 -10   8  17      289.69      241.99     16.69 o
  -9   8  17       18.31       24.76     14.85 o
  -8   8  17      348.81      360.63     17.81 o
  -7   8  17       43.45       37.73     17.24 o
  -6   8  17      172.82      160.07     18.07 o
  -5   8  17      112.07       66.81     16.65 o
  -4   8  17        2.07        7.43     15.38 o
  -3   8  17      242.61      242.17     16.63 o
  -2   8  17      479.79      511.43     16.11 o
  -1   8  17      501.04      449.61     18.40 o
   0   8  17      570.16      487.98     29.17 o
   1   8  17       35.54       25.46     13.06 o
   2   8  17      117.71      141.55     15.53 o
   3   8  17       24.04       20.61     14.63 o
   4   8  17       23.92       11.60     15.00 o
   5   8  17        0.35        2.38     16.51 o
   6   8  17        4.17       30.99     17.46 o
 -14   9  17        0.58       16.78     16.87 o
 -13   9  17       36.77        9.85     19.86 o
 -12   9  17       17.00       42.83     18.11 o
 -11   9  17       13.17       28.09     16.65 o
 -10   9  17        0.84       17.43     14.44 o
  -9   9  17        5.29        5.70     17.82 o
  -8   9  17        7.46       18.27     14.44 o
  -7   9  17       37.18       42.02     14.11 o
  -6   9  17      234.04      183.08     17.21 o
  -5   9  17      280.78      328.81     15.45 o
  -4   9  17        1.06        9.81     14.98 o
  -3   9  17      714.33      724.52     17.64 o
  -2   9  17        8.40       21.80     15.89 o
  -1   9  17        0.89        3.37     13.96 o
   0   9  17       68.21       67.06     16.18 o
   1   9  17       38.06       44.59     16.17 o
   2   9  17       28.30       34.23     14.29 o
   3   9  17       15.30       29.02     16.48 o
   4   9  17        0.52       25.96     16.96 o
   5   9  17        0.22       15.55     16.74 o
   6   9  17        2.60        5.69     16.30 o
 -13  10  17        7.93       19.30     19.18 o
 -12  10  17        0.12       16.54     17.43 o
 -11  10  17        0.06        2.33     18.00 o
 -10  10  17       37.42       28.52     18.73 o
  -9  10  17       44.62       73.12     17.61 o
  -8  10  17       13.28        3.24     16.90 o
  -7  10  17      420.22      293.59     14.84 o
  -6  10  17       80.56       88.63     14.90 o
  -5  10  17      107.65       89.66     16.01 o
  -4  10  17        3.88       26.94     16.02 o
  -3  10  17       79.65       93.24     15.11 o
  -2  10  17        3.26      -11.23     15.54 o
  -1  10  17       74.08      121.32     15.78 o
   0  10  17       22.64       57.01     17.17 o
   1  10  17       20.60       52.09     15.43 o
   2  10  17        0.18       16.10     14.61 o
   3  10  17        7.63        6.69     15.05 o
   4  10  17        6.03       11.82     16.53 o
   5  10  17       21.84       26.30     16.28 o
 -13  11  17        0.61       24.69     18.21 o
 -12  11  17       25.87       15.81     18.82 o
 -11  11  17        0.51       14.21     18.07 o
 -10  11  17        3.92       -4.16     16.68 o
  -9  11  17       85.50       75.02     17.46 o
  -8  11  17        8.44       30.06     14.49 o
  -7  11  17      119.31      126.29     15.70 o
  -6  11  17        1.23       23.44     15.52 o
  -5  11  17      127.27      111.14     16.32 o
  -4  11  17        0.65       27.08     15.03 o
  -3  11  17      371.31      315.96     15.34 o
  -2  11  17       43.58       37.73     15.10 o
  -1  11  17      113.11       95.95     15.24 o
   0  11  17      126.69      115.22     15.64 o
   1  11  17       88.33       85.14     15.48 o
   2  11  17        0.59        9.81     16.61 o
   3  11  17       11.28       26.58     15.38 o
   4  11  17        0.26       27.77     16.48 o
   5  11  17        0.00       -4.84     16.85 o
 -12  12  17        5.70        7.85     19.79 o
 -11  12  17       22.02       30.99     17.50 o
 -10  12  17       14.19        7.61     18.53 o
  -9  12  17        0.07        8.59     16.45 o
  -8  12  17       23.65       27.28     14.48 o
  -6  12  17        3.19      -10.95     15.75 o
  -5  12  17       46.50       52.35     16.89 o
  -4  12  17       18.24       22.79     16.35 o
  -3  12  17       84.77       81.58     15.00 o
  -2  12  17        9.95       22.08     15.87 o
  -1  12  17       27.45       64.71     15.96 o
   0  12  17        0.07       -6.58     16.15 o
   1  12  17        2.41       29.56     18.21 o
   2  12  17       23.02       16.51     16.35 o
   3  12  17        2.07        6.42     14.84 o
   4  12  17        0.23       10.45     17.55 o
 -11  13  17        0.59       39.81     19.12 o
 -10  13  17        7.14       39.59     20.03 o
  -9  13  17        1.61       16.48     18.04 o
  -8  13  17       16.77       11.33     16.43 o
  -7  13  17        2.64       22.49     16.38 o
  -6  13  17        6.25       19.77     16.70 o
  -5  13  17       42.67       47.47     16.15 o
  -4  13  17       46.58       73.28     17.21 o
  -3  13  17      130.73      109.88     16.05 o
  -2  13  17       33.56       34.04     15.06 o
  -1  13  17        7.49       16.53     15.83 o
   0  13  17        5.06       21.57     16.56 o
   1  13  17        1.35       10.67     14.75 o
   2  13  17        1.00        3.03     15.82 o
   3  13  17        1.09       16.80     16.28 o
 -10  14  17        6.98       42.94     18.25 o
  -9  14  17       15.05        3.20     18.39 o
  -8  14  17       28.30       22.80     17.71 o
  -7  14  17      138.53      156.29     17.16 o
  -6  14  17        8.00       33.76     16.56 o
  -5  14  17       68.41       71.50     20.57 o
  -4  14  17       20.13       62.99     17.81 o
  -3  14  17       18.23       25.08     15.76 o
  -2  14  17        9.17       10.98     14.87 o
  -1  14  17       16.44       30.22     15.21 o
   0  14  17        2.05        3.01     16.48 o
   1  14  17       19.29       15.11     16.87 o
   2  14  17       34.78       31.56     18.18 o
  -9  15  17       31.79       16.31     17.26 o
  -8  15  17       10.53        8.63     16.45 o
  -7  15  17        4.02       18.89     18.44 o
  -6  15  17        0.74       20.78     16.57 o
  -5  15  17        0.15       19.70     19.65 o
  -4  15  17        7.81       13.67     19.71 o
  -3  15  17        3.65       16.44     17.14 o
  -2  15  17       15.09       32.60     17.98 o
  -1  15  17        4.60       16.16     15.12 o
   0  15  17        7.09       21.84     17.80 o
   1  15  17       46.24       26.31     16.78 o
  -6  16  17        0.59        2.04     17.81 o
  -5  16  17       47.26       40.97     18.19 o
  -4  16  17        4.97       27.40     17.60 o
  -3  16  17        0.27        3.47     18.88 o
  -2  16  17        0.73       27.42     16.83 o
  -1  16  17        1.55       34.42     18.29 o
 -16   0  18       21.01       25.19     24.01 o
 -15   0  18        1.97       24.50     21.24 o
 -14   0  18       19.28       36.60     22.50 o
 -13   0  18       25.62       32.68     19.76 o
 -12   0  18       73.80       68.01     19.61 o
 -11   0  18        1.10       41.23     23.71 o
 -10   0  18      977.14      768.94     28.50 o
  -9   0  18       28.54       15.58     19.98 o
  -8   0  18      468.42      524.96     25.93 o
  -7   0  18       80.37      126.62     24.69 o
  -6   0  18       52.41       64.62     24.46 o
  -5   0  18      170.38      235.25     24.82 o
  -4   0  18        4.04       11.83     22.60 o
  -2   0  18       84.20       54.88     25.83 o
  -1   0  18      515.73      365.56     33.63 o
   0   0  18      405.17      386.62     28.95 o
   1   0  18       17.59       29.13     26.50 o
   2   0  18        0.16       14.79     22.06 o
   3   0  18      186.03      205.54     22.89 o
   4   0  18       34.12       73.74     22.10 o
   5   0  18       14.54       34.86     20.37 o
   6   0  18       52.68       76.23     20.59 o
   7   0  18        0.04       21.15     23.20 o
   8   0  18        8.38       -4.90     24.77 o
 -16   1  18        0.21       16.14     17.38 o
 -15   1  18        3.43        9.16     15.85 o
 -14   1  18        1.03       10.12     14.43 o
 -13   1  18        8.71       34.38     16.05 o
 -12   1  18        0.06       29.48     13.27 o
 -11   1  18        2.41       16.67     14.37 o
 -10   1  18        7.84       14.65     14.15 o
  -9   1  18      861.20      817.21     17.62 o
  -8   1  18       18.36       42.09     15.97 o
  -7   1  18      300.44      253.67     16.38 o
  -6   1  18      407.48      367.43     16.07 o
  -5   1  18      282.41      326.08     16.47 o
  -4   1  18        0.20        4.62     15.90 o
  -3   1  18       27.88       38.01     17.82 o
  -2   1  18        5.44       15.22     17.45 o
  -1   1  18       18.62       27.47     19.64 o
   0   1  18     1419.65     1283.10     27.38 o
   1   1  18      257.98      274.17     18.40 o
   2   1  18       30.91       31.91     15.52 o
   3   1  18      108.66       98.57     17.42 o
   4   1  18       38.17       38.81     15.17 o
   5   1  18       21.36       33.95     15.80 o
   6   1  18        0.46       14.86     15.25 o
   7   1  18        2.62       20.33     14.31 o
 -16   2  18       13.01       -1.15     15.50 o
 -15   2  18       19.52       22.28     16.73 o
 -14   2  18       12.38       14.16     13.96 o
 -13   2  18        3.26        9.00     14.85 o
 -12   2  18      109.76       92.08     13.83 o
 -11   2  18      299.80      252.15     17.27 o
 -10   2  18        0.08        4.95     14.05 o
  -9   2  18      111.54       84.74     15.05 o
  -8   2  18        5.76       31.71     14.16 o
  -7   2  18      136.05      119.93     14.54 o
  -6   2  18      163.07      161.49     16.06 o
  -5   2  18      183.73      213.95     15.85 o
  -4   2  18      321.56      351.23     17.95 o
  -3   2  18      561.70      431.09     18.17 o
  -2   2  18      169.57      180.84     19.27 o
  -1   2  18      104.66      134.32     18.02 o
   0   2  18      133.85      137.34     16.58 o
   1   2  18       39.33       30.52     17.21 o
   2   2  18       41.62       56.14     15.68 o
   3   2  18       43.94       42.55     16.48 o
   4   2  18      107.07      127.99     17.41 o
   5   2  18       99.32       81.11     14.97 o
   6   2  18       12.19       35.63     15.95 o
   7   2  18        2.02       12.84     16.61 o
 -16   3  18        3.96       25.00     16.80 o
 -15   3  18        9.44       19.77     15.56 o
 -14   3  18        1.30       -0.37     14.77 o
 -13   3  18       17.50       31.68     14.23 o
 -12   3  18        6.45       29.33     15.46 o
 -11   3  18       70.52       90.00     14.87 o
 -10   3  18        1.55       20.27     13.98 o
  -9   3  18      167.67      184.63     17.57 o
  -8   3  18       11.00       20.39     16.09 o
  -7   3  18       55.63       66.01     17.15 o
  -6   3  18      750.71      723.62     18.07 o
  -5   3  18      105.47      120.55     15.67 o
  -4   3  18      179.62      201.09     17.02 o
  -3   3  18      162.63      168.84     18.26 o
  -2   3  18       19.44       21.88     18.94 o
  -1   3  18      653.68      774.69     19.99 o
   0   3  18       44.51       56.66     17.82 o
   1   3  18       14.35       24.23     17.35 o
   2   3  18      112.33      106.91     15.37 o
   3   3  18        8.63        4.98     16.48 o
   4   3  18        4.02        9.76     14.26 o
   5   3  18        1.88        8.11     15.09 o
   6   3  18       26.83       31.19     16.36 o
   7   3  18        0.04       21.63     15.52 o
 -15   4  18        0.08        2.60     17.04 o
 -14   4  18       37.22       18.57     15.01 o
 -13   4  18        6.38       17.69     15.26 o
 -12   4  18      357.64      338.30     16.20 o
 -11   4  18      172.53      258.30     16.59 o
 -10   4  18      130.17      174.19     14.25 o
  -9   4  18       28.42       21.09     15.10 o
  -8   4  18      154.39      190.80     16.13 o
  -7   4  18      642.68      483.20     16.90 o
  -5   4  18       90.42       62.20     17.71 o
  -4   4  18        0.24       10.65     17.49 o
  -3   4  18        5.26       -0.84     17.76 o
  -2   4  18      132.20      163.17     18.16 o
  -1   4  18       88.34       79.17     16.88 o
   0   4  18      696.92      622.91     18.94 o
   1   4  18       75.50      111.37     16.14 o
   2   4  18        3.84       -3.94     15.34 o
   3   4  18      100.94       86.42     15.56 o
   4   4  18        1.20       11.06     15.31 o
   5   4  18       11.57       40.16     16.14 o
   6   4  18        1.57        2.80     17.10 o
   7   4  18        4.67        7.89     15.27 o
 -15   5  18        2.50       32.25     16.13 o
 -14   5  18        7.85       18.78     14.96 o
 -13   5  18       27.52       11.90     14.42 o
 -12   5  18       10.21       35.55     19.05 o
 -11   5  18      106.48      132.34     15.54 o
 -10   5  18      121.39      134.26     14.54 o
  -9   5  18      847.02      896.68     18.42 o
  -8   5  18      276.66      291.21     17.33 o
  -7   5  18      207.90      168.83     16.28 o
  -6   5  18        4.45        9.23     15.71 o
  -5   5  18       58.48       56.14     17.44 o
  -4   5  18       36.73       70.40     16.13 o
  -3   5  18      642.75      597.00     18.28 o
  -2   5  18      273.08      277.72     17.96 o
  -1   5  18      472.49      432.21     20.48 o
   0   5  18      696.94      719.80     28.23 o
   1   5  18      367.78      394.81     18.14 o
   2   5  18       10.86       24.82     15.89 o
   3   5  18        8.44       14.75     15.56 o
   4   5  18       35.49       24.46     14.54 o
   5   5  18        0.10        5.69     15.98 o
   6   5  18        1.03       -0.03     17.00 o
   7   5  18        0.03       11.10     15.98 o
 -15   6  18        6.18       22.56     15.07 o
 -14   6  18        4.13       25.82     16.67 o
 -13   6  18        6.76        7.96     14.57 o
 -12   6  18       15.92       18.09     16.65 o
 -11   6  18        1.24        9.89     14.14 o
 -10   6  18      182.89      162.74     16.44 o
  -9   6  18      555.20      494.26     17.15 o
  -8   6  18      271.10      346.96     17.36 o
  -7   6  18      274.32      289.33     20.03 o
  -6   6  18       49.91       42.95     17.89 o
  -5   6  18      521.19      453.79     17.29 o
  -3   6  18      135.55      150.28     15.73 o
  -2   6  18      804.58      731.80     20.84 o
  -1   6  18      165.73      201.56     20.04 o
   0   6  18      167.94      213.64     16.26 o
   1   6  18      243.56      151.65     16.35 o
   2   6  18      102.63       92.84     15.44 o
   3   6  18       32.10       31.85     14.15 o
   4   6  18       10.81       17.99     16.36 o
   5   6  18        6.32       -3.47     15.96 o
   6   6  18        0.08       10.09     16.52 o
   7   6  18        2.73       21.41     16.37 o
 -15   7  18       11.81       31.41     18.68 o
 -14   7  18        0.28        9.31     16.36 o
 -13   7  18       17.23       26.74     15.53 o
 -12   7  18       27.76       41.38     17.43 o
 -11   7  18        0.01       22.70     14.03 o
 -10   7  18       19.70       27.62     16.53 o
  -9   7  18       62.81       62.81     15.33 o
  -8   7  18      105.43      119.49     16.65 o
  -7   7  18       24.31       39.99     16.92 o
  -6   7  18      108.64      120.46     18.40 o
  -5   7  18        4.53       -5.38     17.74 o
  -4   7  18      403.92      405.66     17.10 o
  -3   7  18      504.21      498.04     18.62 o
  -2   7  18       30.32       18.33     15.58 o
  -1   7  18      103.23      137.49     16.56 o
   0   7  18      184.42      179.05     17.55 o
   1   7  18       10.56       20.82     14.30 o
   2   7  18       21.52       35.47     14.38 o
   3   7  18       48.08       33.22     13.73 o
   4   7  18       19.78       38.77     15.34 o
   5   7  18        5.12       19.39     17.56 o
   6   7  18       10.66       10.60     15.17 o
 -14   8  18       15.95       24.80     15.47 o
 -13   8  18        0.18        4.46     17.24 o
 -12   8  18        5.64       22.84     16.85 o
 -11   8  18        0.04       45.33     18.94 o
 -10   8  18       68.13       89.90     15.83 o
  -9   8  18       55.50       63.54     16.74 o
  -8   8  18        5.26       24.22     14.80 o
  -7   8  18      173.43      178.79     15.32 o
  -6   8  18      216.29      240.62     17.62 o
  -5   8  18       15.69       28.29     16.73 o
  -4   8  18       76.66      115.03     15.18 o
  -3   8  18      421.30      432.13     18.02 o
  -2   8  18        0.19       23.60     16.18 o
  -1   8  18       55.08       57.65     18.84 o
   0   8  18      284.21      247.80     15.50 o
   1   8  18       82.02       51.78     14.96 o
   2   8  18        0.50       19.50     15.56 o
   3   8  18       61.79       67.75     13.62 o
   4   8  18        0.38        8.63     15.26 o
   5   8  18       10.41        2.72     15.63 o
   6   8  18        0.32       19.04     18.20 o
 -14   9  18        1.81       11.20     18.21 o
 -13   9  18        3.00       19.67     19.03 o
 -12   9  18        0.29        9.84     18.50 o
 -11   9  18      129.08      157.56     19.52 o
 -10   9  18        7.21       11.92     17.71 o
  -9   9  18      438.37      345.04     17.38 o
  -8   9  18       22.44       27.87     15.60 o
  -6   9  18       13.29       29.10     16.36 o
  -5   9  18      106.39      139.58     16.48 o
  -4   9  18      116.53      141.27     17.04 o
  -3   9  18      110.79      106.97     15.16 o
  -2   9  18      181.87      143.81     14.99 o
  -1   9  18      126.80      127.07     15.32 o
   0   9  18       73.97       37.75     16.50 o
   1   9  18        2.45       21.01     14.78 o
   2   9  18       40.42       28.25     16.57 o
   3   9  18       45.78       52.85     15.44 o
   4   9  18        7.49       48.99     17.08 o
   5   9  18        1.59       12.92     15.85 o
 -13  10  18        0.18       -9.08     20.52 o
 -12  10  18        5.13       35.16     19.78 o
 -11  10  18        0.75       -5.40     17.08 o
 -10  10  18        2.14        6.27     16.67 o
  -9  10  18       12.27       47.92     17.03 o
  -7  10  18      198.86      204.38     18.65 o
  -6  10  18        0.01        3.01     15.36 o
  -5  10  18       28.12       54.92     15.72 o
  -4  10  18       29.38       12.93     16.23 o
  -3  10  18        4.55       19.51     15.88 o
  -2  10  18      216.90      211.04     15.50 o
  -1  10  18       19.24       25.49     13.50 o
   0  10  18        0.18       21.06     15.30 o
   1  10  18        5.38       13.50     14.40 o
   2  10  18       51.38       52.83     14.79 o
   3  10  18        0.00        6.85     16.26 o
   4  10  18        2.07       21.01     16.29 o
   5  10  18        1.59       25.97     15.56 o
 -13  11  18        8.04        9.54     21.54 o
 -12  11  18       27.47       29.06     17.83 o
 -11  11  18        0.47       35.68     18.63 o
 -10  11  18       46.67       29.74     18.37 o
  -9  11  18        8.83       17.36     16.35 o
  -8  11  18        0.10       30.94     16.87 o
  -7  11  18       56.49       40.15     14.81 o
  -6  11  18      138.76      120.50     17.18 o
  -5  11  18       11.46       24.12     16.33 o
  -4  11  18      283.62      259.77     19.80 o
  -3  11  18       13.10        7.28     16.18 o
  -2  11  18      117.17      140.88     16.98 o
  -1  11  18       71.34       92.33     15.24 o
   0  11  18        0.28        5.84     16.09 o
   1  11  18       15.06       37.06     17.67 o
   2  11  18        3.71       17.07     17.49 o
   3  11  18        8.38        3.62     15.68 o
   4  11  18       14.03       43.72     19.32 o
 -12  12  18        2.05       19.02     16.67 o
 -11  12  18       17.86       17.71     20.26 o
 -10  12  18        1.79       15.51     16.44 o
  -9  12  18        7.37        2.15     14.16 o
  -8  12  18       12.20       32.32     18.44 o
  -7  12  18        4.89       21.81     16.62 o
  -6  12  18       53.30       48.92     16.03 o
  -5  12  18        4.94        4.65     15.02 o
  -4  12  18        3.13       17.93     17.77 o
  -3  12  18       11.92       13.69     16.58 o
  -2  12  18        2.06       -5.90     15.47 o
  -1  12  18        0.13       15.62     15.23 o
   0  12  18       67.95       61.85     17.08 o
   1  12  18        1.61       10.40     14.63 o
   2  12  18        8.97       15.89     17.62 o
   3  12  18        0.52       15.62     15.04 o
 -11  13  18        1.18        9.20     18.67 o
 -10  13  18        9.51       35.93     18.83 o
  -9  13  18       23.71       20.30     19.90 o
  -8  13  18       12.99       12.80     16.64 o
  -7  13  18        3.64       15.12     16.18 o
  -6  13  18      133.04       77.31     17.84 o
  -5  13  18       20.10       28.11     16.01 o
  -4  13  18        0.59       22.61     16.08 o
  -3  13  18        4.84       12.96     14.61 o
  -2  13  18        4.29        8.69     15.63 o
  -1  13  18       13.90       18.52     16.76 o
   0  13  18        5.76       14.71     17.16 o
   1  13  18        1.00        8.26     16.65 o
   2  13  18       20.09       20.23     15.90 o
   3  13  18        4.52       15.14     18.50 o
 -10  14  18        0.26       -1.35     19.40 o
  -9  14  18       21.30       28.85     18.73 o
  -8  14  18        0.05       -6.24     19.75 o
  -7  14  18       92.15       76.98     16.59 o
  -6  14  18       23.23       22.18     18.10 o
  -5  14  18        0.06       24.12     18.82 o
  -4  14  18       34.36       41.97     18.00 o
  -3  14  18       19.68       40.84     16.76 o
  -2  14  18       19.94       22.37     17.28 o
  -1  14  18        9.87       20.90     16.71 o
   0  14  18       37.33       36.99     15.80 o
   1  14  18       14.88       20.79     19.17 o
  -8  15  18        7.12      -11.27     18.03 o
  -7  15  18        4.91       27.85     17.89 o
  -6  15  18        0.24       32.21     20.79 o
  -5  15  18        2.92        0.87     17.23 o
  -4  15  18        0.30        1.00     17.29 o
  -3  15  18        0.62       21.02     17.50 o
  -2  15  18        8.10       36.71     15.08 o
  -1  15  18        3.79        8.61     16.84 o
   0  15  18        3.35       10.70     15.52 o
  -5  16  18        0.03        5.04     20.35 o
  -4  16  18       11.41       20.62     21.07 o
  -3  16  18        0.21        2.56     18.61 o
 -16   1  19       22.25       36.79     18.30 o
 -15   1  19        0.70       -1.45     13.88 o
 -14   1  19        6.37        7.11     14.53 o
 -13   1  19        6.97       24.68     13.24 o
 -12   1  19      109.29       90.79     15.37 o
 -11   1  19        0.20       15.83     15.62 o
 -10   1  19       71.19       89.40     17.23 o
  -9   1  19      116.94      108.20     14.24 o
  -8   1  19      153.82      149.19     15.60 o
  -7   1  19       71.00       77.48     16.57 o
  -6   1  19       37.56       76.76     15.06 o
  -5   1  19        8.67        6.79     17.96 o
  -4   1  19       21.56       12.71     16.38 o
  -3   1  19      852.00      714.40     20.90 o
  -2   1  19       14.20       18.46     18.87 o
  -1   1  19       27.39       -6.82     18.24 o
   0   1  19        2.37       12.55     19.54 o
   1   1  19      108.57       66.77     17.35 o
   2   1  19       75.72      102.08     15.38 o
   3   1  19        1.04       23.87     14.98 o
   4   1  19       94.87       81.29     14.28 o
   5   1  19        0.77        5.98     15.66 o
   6   1  19        5.40       15.59     16.10 o
   7   1  19        0.24       15.38     15.34 o
 -16   2  19        0.19       21.66     16.13 o
 -15   2  19        0.00       11.03     15.15 o
 -14   2  19        0.03        1.75     15.26 o
 -13   2  19       10.24       19.02     14.86 o
 -12   2  19       72.06       96.83     15.12 o
 -11   2  19      229.57      170.31     14.76 o
 -10   2  19        2.24       16.40     16.27 o
  -9   2  19      176.21      196.46     15.55 o
  -8   2  19      120.32      100.11     16.36 o
  -7   2  19      504.69      538.61     17.43 o
  -6   2  19       41.60       48.89     15.04 o
  -5   2  19      154.03      160.13     17.03 o
  -4   2  19       18.34        7.83     17.39 o
  -3   2  19       24.42       53.44     17.87 o
  -2   2  19      240.03      193.43     19.05 o
  -1   2  19        0.02        5.19     16.57 o
   0   2  19       21.34       30.98     20.07 o
   1   2  19        0.76        6.41     15.71 o
   2   2  19       65.69       78.87     15.89 o
   3   2  19       11.03       31.37     16.38 o
   4   2  19        2.90       18.47     15.57 o
   5   2  19        7.31       18.84     16.04 o
   6   2  19        7.34       33.08     18.25 o
   7   2  19        0.64       13.65     15.88 o
 -16   3  19        0.01        5.91     15.34 o
 -15   3  19        5.33       38.11     16.79 o
 -14   3  19       18.72       21.12     15.35 o
 -13   3  19       77.08       56.83     14.43 o
 -12   3  19        6.69       27.51     16.12 o
 -11   3  19        5.99       17.74     15.93 o
 -10   3  19       86.16      125.25     16.73 o
  -9   3  19      262.40      295.93     15.93 o
  -8   3  19       35.25       38.26     15.24 o
  -7   3  19       30.12       25.07     16.01 o
  -6   3  19      125.35      131.51     14.85 o
  -5   3  19        0.08        1.47     15.20 o
  -4   3  19      311.89      280.48     17.29 o
  -3   3  19       82.95       78.31     18.84 o
  -2   3  19       55.01       72.54     19.28 o
  -1   3  19       70.83       93.36     16.82 o
   0   3  19        2.57       13.62     18.79 o
   1   3  19        3.87       25.06     16.18 o
   2   3  19        0.16       26.43     16.86 o
   3   3  19       15.56       29.37     16.29 o
   4   3  19        0.20       13.86     16.48 o
   5   3  19        7.77        1.44     15.55 o
   6   3  19        5.98        7.56     15.36 o
   7   3  19        0.10        2.27     18.12 o
 -15   4  19        0.34       14.13     16.81 o
 -14   4  19        6.19        6.25     14.26 o
 -13   4  19       17.49       21.03     15.14 o
 -12   4  19        2.39       -1.75     18.81 o
 -11   4  19       35.79       46.66     16.55 o
 -10   4  19      169.47      165.46     15.13 o
  -9   4  19       69.99       79.21     13.80 o
  -8   4  19       25.23       47.42     16.31 o
  -7   4  19        6.30        3.70     14.81 o
  -6   4  19      962.78      967.26     19.78 o
  -5   4  19       83.03       62.33     15.61 o
  -4   4  19      108.19      150.94     19.08 o
  -3   4  19     1043.75     1037.16     20.51 o
  -2   4  19       87.73      110.31     16.72 o
  -1   4  19        4.09       15.50     16.17 o
   0   4  19       53.20       94.28     17.19 o
   1   4  19        1.26        5.56     18.31 o
   2   4  19       48.09       61.42     18.50 o
   3   4  19       12.98       31.81     14.23 o
   4   4  19        0.05        8.26     14.79 o
   5   4  19       15.46       13.77     16.49 o
   6   4  19       11.65       16.84     14.52 o
   7   4  19        1.20       -7.76     17.22 o
 -15   5  19        3.81        5.29     14.70 o
 -14   5  19        1.27       19.74     15.94 o
 -13   5  19       64.11       76.24     14.63 o
 -12   5  19        0.53        6.70     14.48 o
 -11   5  19       16.34       23.50     15.30 o
 -10   5  19      122.60      144.66     15.03 o
  -9   5  19      125.60      160.17     19.71 o
  -8   5  19       68.24       50.05     16.27 o
  -7   5  19       59.13       53.09     18.11 o
  -6   5  19       37.92       49.16     16.75 o
  -5   5  19       67.13       73.10     17.74 o
  -4   5  19      240.81      231.09     19.55 o
  -3   5  19       20.83       65.54     17.46 o
  -2   5  19        0.37       23.82     19.12 o
  -1   5  19      112.94      103.63     18.08 o
   0   5  19       16.62       12.31     17.41 o
   1   5  19        2.24       -5.07     18.05 o
   2   5  19       18.70       54.07     18.11 o
   3   5  19       50.61       35.67     15.35 o
   4   5  19       44.93       39.88     14.47 o
   5   5  19        1.85       -2.59     16.25 o
   6   5  19        0.94       12.01     16.78 o
 -15   6  19        0.48        2.11     17.39 o
 -14   6  19        0.79       26.09     15.52 o
 -13   6  19        3.32       16.33     15.29 o
 -12   6  19        2.77       -8.89     16.10 o
 -11   6  19        3.78       26.01     16.31 o
 -10   6  19       49.54       53.27     19.67 o
  -9   6  19      221.74      234.53     17.33 o
  -8   6  19       31.40       72.34     18.08 o
  -7   6  19       88.40       89.42     16.59 o
  -6   6  19      194.97      189.65     16.15 o
  -5   6  19      267.84      291.37     17.50 o
  -4   6  19       18.14       23.27     15.05 o
  -3   6  19      116.70      144.25     15.88 o
  -2   6  19      215.39      197.66     16.63 o
  -1   6  19      545.03      560.51     18.86 o
   0   6  19       12.75       26.11     14.58 o
   1   6  19        0.80      -12.91     15.24 o
   2   6  19        7.76        5.19     17.30 o
   3   6  19        3.60       13.71     15.74 o
   4   6  19        2.37        9.03     14.40 o
   5   6  19        8.37       13.77     16.95 o
   6   6  19        2.30        8.57     16.39 o
 -15   7  19        5.35       10.54     16.18 o
 -14   7  19        1.18       14.02     15.97 o
 -13   7  19        4.72       40.31     20.05 o
 -12   7  19        3.00       17.52     15.85 o
 -11   7  19       25.77       38.07     16.99 o
 -10   7  19       37.75       54.65     13.86 o
  -9   7  19       45.64       48.57     15.63 o
  -8   7  19      127.00      155.95     19.95 o
  -7   7  19        0.85       -1.16     17.28 o
  -6   7  19       26.50       18.12     15.82 o
  -5   7  19      156.70      145.63     15.96 o
  -4   7  19        8.97       27.45     14.77 o
  -3   7  19       25.31       34.59     18.06 o
  -2   7  19       13.08       25.99     16.47 o
  -1   7  19      909.07      888.88     19.16 o
   0   7  19        8.63       23.15     14.49 o
   1   7  19      119.18      117.14     15.64 o
   2   7  19       24.14       15.29     15.07 o
   3   7  19        0.03        4.27     16.16 o
   4   7  19        8.60       30.15     16.49 o
   5   7  19        1.00       23.22     17.53 o
   6   7  19        7.82       12.99     17.26 o
 -14   8  19       30.12       60.42     17.46 o
 -13   8  19       17.23        2.05     19.22 o
 -12   8  19       31.48       39.21     17.69 o
 -11   8  19        3.01       24.09     17.01 o
 -10   8  19       21.86       14.51     15.61 o
  -9   8  19        5.89        7.77     15.44 o
  -8   8  19       42.55       54.42     16.10 o
  -7   8  19       21.26       30.99     17.12 o
  -6   8  19      669.20      607.27     19.48 o
  -5   8  19        6.35       12.35     16.06 o
  -4   8  19      183.50      205.48     16.52 o
  -3   8  19        4.56       28.73     14.39 o
  -2   8  19        7.15       13.82     15.25 o
  -1   8  19       36.60       37.87     16.63 o
   0   8  19       76.09       79.22     17.16 o
   1   8  19       44.62       41.41     15.82 o
   2   8  19       10.53        7.89     15.65 o
   3   8  19        3.68       11.71     17.59 o
   4   8  19       36.27       49.21     16.02 o
   5   8  19       11.13       17.14     15.89 o
 -14   9  19        7.25       64.35     22.68 o
 -13   9  19        1.19       11.27     18.97 o
 -12   9  19       19.97       45.37     16.60 o
 -11   9  19        9.13       30.55     14.18 o
 -10   9  19        0.62       -6.97     16.15 o
  -9   9  19        0.15       10.80     17.55 o
  -8   9  19      119.76      108.03     15.81 o
  -7   9  19       67.07       71.00     16.76 o
  -6   9  19      318.19      311.30     15.68 o
  -5   9  19       58.88       57.64     15.42 o
  -4   9  19       69.02       44.92     15.66 o
  -3   9  19      147.84      180.92     15.83 o
  -2   9  19       14.20        7.93     15.87 o
  -1   9  19       36.10       44.91     15.67 o
   0   9  19       49.37       77.46     16.82 o
   1   9  19        2.98       16.54     15.48 o
   2   9  19        8.85        7.10     17.84 o
   3   9  19        0.63        0.94     16.33 o
   4   9  19        4.39        4.73     18.25 o
   5   9  19       10.46       14.76     15.83 o
 -13  10  19        0.49       10.20     18.22 o
 -12  10  19       31.90       44.87     17.93 o
 -11  10  19       25.05       40.52     17.75 o
 -10  10  19        1.81       15.16     17.62 o
  -9  10  19        0.05        5.57     14.53 o
  -8  10  19       29.79       41.31     15.84 o
  -7  10  19       59.65       47.62     15.61 o
  -6  10  19      134.15      156.04     16.15 o
  -5  10  19      129.57      148.26     16.02 o
  -4  10  19       21.14       42.07     18.82 o
  -3  10  19      158.07      131.84     15.37 o
  -2  10  19       26.95       25.31     14.77 o
  -1  10  19       56.97       52.74     14.36 o
   0  10  19       60.26       91.02     16.76 o
   1  10  19       40.22       50.48     16.12 o
   2  10  19        7.65        2.33     16.82 o
   3  10  19       11.60       41.89     15.67 o
   4  10  19        0.20       10.89     16.87 o
 -12  11  19       18.37        9.93     17.85 o
 -11  11  19       31.88       31.84     16.82 o
 -10  11  19        9.61       14.30     17.69 o
  -9  11  19        1.52      -11.48     17.33 o
  -8  11  19       14.13       14.93     17.00 o
  -7  11  19        6.06       -4.51     17.81 o
  -6  11  19       12.61       36.36     19.38 o
  -5  11  19      221.52      167.69     16.84 o
  -4  11  19        3.49        5.41     17.01 o
  -3  11  19        8.95        8.97     15.70 o
  -2  11  19       89.09       92.10     16.33 o
  -1  11  19        0.96        9.31     15.51 o
   0  11  19        0.31       -1.54     14.03 o
   1  11  19       63.04       51.27     16.34 o
   2  11  19        1.98        5.61     18.25 o
   3  11  19       23.76       17.95     16.07 o
   4  11  19        0.23       15.35     15.36 o
 -12  12  19        0.83       24.66     17.93 o
 -11  12  19        0.67        8.42     20.42 o
 -10  12  19       20.31       38.48     19.65 o
  -9  12  19        4.72       10.61     16.56 o
  -8  12  19       35.09       30.73     15.61 o
  -7  12  19       51.07       59.29     16.26 o
  -6  12  19       13.21        4.51     16.78 o
  -5  12  19        1.43       34.24     16.77 o
  -4  12  19      323.66      291.43     17.46 o
  -3  12  19       16.74       29.07     16.92 o
  -2  12  19       24.83       13.88     15.51 o
  -1  12  19        4.85       21.81     15.74 o
   0  12  19       21.32       37.68     17.03 o
   1  12  19        0.03        6.50     16.09 o
   2  12  19        0.30       22.24     16.17 o
   3  12  19        0.00        3.74     17.56 o
 -11  13  19        0.26        5.12     19.49 o
 -10  13  19        5.01       23.49     18.73 o
  -9  13  19        0.49       15.94     17.18 o
  -8  13  19       48.75       55.23     17.79 o
  -7  13  19        4.89       24.00     17.86 o
  -6  13  19      161.76      150.55     16.82 o
  -5  13  19        3.47       22.48     16.62 o
  -4  13  19       11.27       22.80     18.50 o
  -3  13  19       45.54       43.29     18.61 o
  -2  13  19       30.05       30.26     15.70 o
  -1  13  19       53.85       61.47     16.13 o
   0  13  19        0.99       14.38     19.40 o
   1  13  19        7.34       16.30     16.31 o
   2  13  19       13.36       34.98     18.53 o
  -9  14  19       34.72       73.09     22.15 o
  -8  14  19       15.96       16.93     16.74 o
  -7  14  19       20.95       17.66     18.08 o
  -6  14  19        1.48       14.59     17.83 o
  -5  14  19        1.43        7.13     19.12 o
  -4  14  19        2.05       13.90     16.51 o
  -3  14  19       12.27       19.42     17.21 o
  -2  14  19        2.74        7.07     16.43 o
  -1  14  19        2.24        5.79     16.23 o
   0  14  19        2.25       21.30     16.20 o
   1  14  19        1.21       11.54     16.65 o
  -8  15  19        4.82        8.31     18.31 o
  -7  15  19        0.66       24.17     17.02 o
  -6  15  19        8.13        1.74     16.16 o
  -5  15  19        0.08       11.67     18.68 o
  -4  15  19        1.87       21.71     19.69 o
  -3  15  19        0.02       -0.08     17.99 o
  -2  15  19        2.36       21.62     18.54 o
  -1  15  19        0.55       22.73     15.87 o
 -16   0  20       11.78        8.30     22.59 o
 -15   0  20        0.01       -4.32     23.76 o
 -14   0  20       39.91       36.08     22.62 o
 -13   0  20        1.58       34.24     22.28 o
 -11   0  20      191.09      174.46     22.02 o
 -10   0  20       85.08      141.09     22.27 o
  -9   0  20      439.91      413.57     21.08 o
  -8   0  20      198.16      186.68     21.70 o
  -7   0  20      446.96      494.25     23.48 o
  -6   0  20      170.96      150.52     24.30 o
  -5   0  20       13.16       10.32     20.86 o
  -4   0  20       25.74       72.89     26.60 o
  -3   0  20       26.28       20.97     29.14 o
  -2   0  20      653.51      745.83     31.52 o
  -1   0  20     1943.78     1833.21    119.00 o
   0   0  20       31.10       70.92     28.16 o
   1   0  20      147.19       99.60     24.08 o
   2   0  20      431.71      404.65     26.60 o
   3   0  20      287.08      218.60     23.65 o
   4   0  20       39.07       52.19     22.28 o
   5   0  20        0.28       15.29     20.89 o
   6   0  20        0.06        2.86     23.38 o
 -16   1  20       16.67       23.99     17.02 o
 -15   1  20        1.53       16.89     14.68 o
 -14   1  20        5.50       16.80     13.74 o
 -13   1  20        1.06       31.89     14.83 o
 -12   1  20       59.47       77.69     17.59 o
 -11   1  20      111.27      103.85     16.27 o
 -10   1  20      154.78      127.50     14.83 o
  -9   1  20      237.55      252.40     16.65 o
  -8   1  20       73.96       67.95     15.72 o
  -7   1  20       42.43       42.02     14.41 o
  -6   1  20       49.55       20.02     15.46 o
  -5   1  20       30.08       37.40     15.33 o
  -4   1  20       27.08       34.73     16.71 o
  -3   1  20        4.29       -3.48     19.11 o
  -2   1  20       30.22       24.22     17.29 o
  -1   1  20       11.19       33.60     18.55 o
   0   1  20      602.73      554.36     20.69 o
   1   1  20       15.29       16.52     17.49 o
   2   1  20        3.81       21.47     15.29 o
   3   1  20       11.90       15.05     14.83 o
   4   1  20        1.42       23.17     17.60 o
   5   1  20       43.92       36.00     16.21 o
   6   1  20        8.14        7.16     16.48 o
 -16   2  20        9.13       10.73     15.78 o
 -15   2  20        0.11       16.24     16.73 o
 -14   2  20        1.56        5.76     15.45 o
 -13   2  20       96.96      101.71     14.78 o
 -12   2  20      159.48      153.06     15.25 o
 -11   2  20       25.60       27.13     15.00 o
 -10   2  20      263.72      277.91     16.82 o
  -9   2  20      630.45      630.47     16.95 o
  -8   2  20       29.24       46.32     14.66 o
  -7   2  20      111.73      127.79     16.39 o
  -6   2  20      406.93      418.09     18.25 o
  -5   2  20      692.29      698.18     18.24 o
  -4   2  20       25.88       18.36     16.70 o
  -3   2  20       19.57       64.33     17.91 o
  -2   2  20       87.51      119.51     16.20 o
  -1   2  20      220.69      241.56     19.28 o
   0   2  20        8.34       30.42     17.23 o
   1   2  20       56.52       85.88     20.28 o
   2   2  20        1.87       -2.35     14.56 o
   3   2  20      199.40      200.50     16.87 o
   4   2  20       37.61        9.35     14.80 o
   5   2  20        9.95       16.20     15.35 o
   6   2  20        7.55       25.36     15.79 o
 -15   3  20        2.88       -0.38     15.97 o
 -14   3  20        5.21        5.23     14.38 o
 -13   3  20       96.32       91.73     15.25 o
 -12   3  20       61.31       36.08     16.51 o
 -11   3  20       57.04       57.31     14.84 o
 -10   3  20      124.73      103.11     15.82 o
  -9   3  20       31.27       29.04     15.57 o
  -8   3  20      494.49      465.40     15.95 o
  -7   3  20       10.17       36.73     16.09 o
  -6   3  20      723.98      656.20     19.01 o
  -5   3  20      361.43      386.83     16.99 o
  -4   3  20      115.21       95.86     17.83 o
  -3   3  20      522.88      529.97     20.87 o
  -2   3  20      116.92      135.85     18.48 o
  -1   3  20        6.26        7.16     18.19 o
   0   3  20       13.06       34.42     16.79 o
   1   3  20        7.53       17.86     18.24 o
   2   3  20       36.67       59.18     16.95 o
   3   3  20        0.02        6.56     15.22 o
   4   3  20        7.25       18.71     16.07 o
   5   3  20        1.21       14.38     14.76 o
   6   3  20        7.27       24.18     15.68 o
 -15   4  20        7.87       11.50     16.12 o
 -14   4  20        3.26       17.37     15.85 o
 -13   4  20        7.41        1.43     14.42 o
 -12   4  20      176.79      139.64     15.07 o
 -11   4  20      167.39      176.67     15.89 o
 -10   4  20      164.13      198.97     15.06 o
  -9   4  20        0.70       12.14     15.07 o
  -8   4  20       11.49       30.82     14.94 o
  -7   4  20      152.35      184.38     17.84 o
  -6   4  20      212.58      262.26     16.02 o
  -5   4  20       47.30       82.12     17.72 o
  -3   4  20       20.21       18.55     17.95 o
  -2   4  20        0.55        9.74     16.13 o
  -1   4  20       10.03       11.71     16.86 o
   0   4  20      142.51      155.34     17.63 o
   1   4  20      218.07      168.72     17.18 o
   2   4  20        1.17        3.51     18.83 o
   3   4  20       12.31        0.95     15.22 o
   4   4  20        2.12       14.54     15.74 o
   5   4  20        1.88       35.41     15.57 o
   6   4  20        4.60       21.78     15.87 o
 -15   5  20        1.32       16.49     17.69 o
 -14   5  20       11.69       12.93     16.62 o
 -13   5  20        0.28       -3.73     16.27 o
 -12   5  20       27.97       33.67     17.20 o
 -11   5  20       90.75       77.23     17.57 o
 -10   5  20       19.76       41.93     14.11 o
  -9   5  20      226.73      233.77     18.99 o
  -8   5  20       18.10       32.77     17.54 o
  -7   5  20        1.10        5.85     18.73 o
  -6   5  20      309.59      265.54     15.59 o
  -5   5  20      113.88      134.30     14.70 o
  -4   5  20        1.46       12.90     16.93 o
  -3   5  20      261.35      197.97     18.54 o
  -2   5  20       63.84       70.99     17.45 o
  -1   5  20       17.09       35.91     16.83 o
   0   5  20       51.45       53.82     19.47 o
   1   5  20       32.18       50.63     18.04 o
   2   5  20        1.76       12.77     15.52 o
   3   5  20        3.21       33.25     16.39 o
   4   5  20       19.90       41.75     16.23 o
   5   5  20        0.75        8.55     16.26 o
   6   5  20        1.03       16.74     17.18 o
 -15   6  20        6.13       10.69     17.54 o
 -14   6  20        0.33        9.82     15.83 o
 -13   6  20       20.67       22.57     17.96 o
 -12   6  20        9.41       18.37     15.05 o
 -11   6  20      101.98       47.81     16.93 o
 -10   6  20      256.64      258.28     20.18 o
  -9   6  20      535.00      527.45     19.12 o
  -8   6  20       35.32       39.34     15.05 o
  -7   6  20       10.26       21.35     15.91 o
  -6   6  20        8.77       20.93     17.61 o
  -5   6  20      234.61      261.50     17.11 o
  -4   6  20       12.08       32.43     16.66 o
  -3   6  20        0.14        1.55     16.77 o
  -2   6  20      308.19      307.09     16.53 o
  -1   6  20       94.68       70.79     17.04 o
   0   6  20        9.82       35.06     16.49 o
   1   6  20      115.28      160.19     18.43 o
   2   6  20        5.11       -7.52     16.09 o
   3   6  20        6.77       18.54     18.95 o
   4   6  20        1.34       19.21     16.67 o
   5   6  20        0.29       -7.62     16.53 o
   6   6  20        3.61       16.45     16.33 o
 -14   7  20       12.68        3.90     19.00 o
 -13   7  20        5.42       14.34     21.12 o
 -12   7  20       27.07       42.16     18.37 o
 -11   7  20       48.33       52.87     16.25 o
 -10   7  20        1.47        3.23     13.80 o
  -9   7  20      136.60      127.95     16.39 o
  -8   7  20       84.69      111.36     15.75 o
  -7   7  20       26.89       45.09     14.93 o
  -6   7  20        1.11       21.07     16.64 o
  -5   7  20      354.08      361.80     17.39 o
  -4   7  20       87.32      107.98     18.61 o
  -3   7  20      518.83      527.87     16.84 o
  -2   7  20        6.29       14.99     16.72 o
  -1   7  20       83.39       73.38     16.43 o
   0   7  20       53.09       45.83     16.82 o
   1   7  20       54.05       78.05     19.81 o
   2   7  20        7.14       13.83     18.81 o
   3   7  20       43.63       41.30     16.02 o
   4   7  20       12.08       19.30     15.93 o
   5   7  20        0.23        0.22     17.06 o
 -14   8  20        1.87       12.01     20.88 o
 -13   8  20        6.75       24.89     16.65 o
 -12   8  20        5.82       26.27     18.14 o
 -11   8  20        0.68        6.70     18.49 o
 -10   8  20       25.22       44.17     17.27 o
  -9   8  20      422.53      430.43     19.59 o
  -8   8  20       66.82       48.60     19.78 o
  -7   8  20        9.61        1.13     15.19 o
  -6   8  20       37.84       71.70     17.02 o
  -5   8  20       27.26       24.69     19.85 o
  -4   8  20        0.97       13.76     15.63 o
  -3   8  20      285.12      299.21     15.46 o
  -2   8  20        0.79       28.38     16.11 o
  -1   8  20       12.86       37.53     16.72 o
   0   8  20       45.96       42.29     16.65 o
   1   8  20       92.48       66.30     16.31 o
   2   8  20        0.98       13.68     15.70 o
   3   8  20       20.10       21.62     15.70 o
   4   8  20        7.69       12.73     14.73 o
   5   8  20       12.12       11.87     17.20 o
 -13   9  20       18.46       32.47     16.60 o
 -12   9  20       45.80       61.68     17.37 o
 -11   9  20       64.79       64.32     16.98 o
 -10   9  20       42.69       64.10     18.09 o
  -9   9  20       11.61       17.24     16.67 o
  -8   9  20      466.60      358.28     19.38 o
  -7   9  20       22.16       30.01     16.86 o
  -6   9  20       40.47       34.34     18.13 o
  -5   9  20        1.37       -0.01     15.13 o
  -4   9  20      242.15      187.09     16.20 o
  -3   9  20        4.30       16.09     16.46 o
  -2   9  20        0.99       21.68     14.88 o
  -1   9  20        0.84        9.51     16.80 o
   0   9  20        7.92       18.67     17.22 o
   1   9  20       10.75       10.50     16.29 o
   2   9  20       47.43       31.41     17.87 o
   3   9  20        4.46       34.79     17.59 o
   4   9  20        0.87       27.72     18.43 o
 -13  10  20        0.00       17.93     17.41 o
 -12  10  20       13.10       32.72     15.91 o
 -11  10  20       10.01       22.36     19.20 o
 -10  10  20       21.20       23.91     16.66 o
  -9  10  20        0.66        6.79     16.47 o
  -8  10  20        5.80       -1.63     17.46 o
  -7  10  20       26.62       41.07     16.85 o
  -6  10  20       61.19       88.38     16.10 o
  -5  10  20      349.30      304.06     15.89 o
  -4  10  20        2.25       -5.67     14.74 o
  -3  10  20        8.81       21.12     17.64 o
  -2  10  20        4.13       11.72     15.03 o
  -1  10  20       29.44       46.92     16.88 o
   0  10  20       27.81       16.97     18.28 o
   1  10  20        0.17       -8.04     17.43 o
   2  10  20        0.01        4.95     16.76 o
   3  10  20        0.92       19.82     15.96 o
   4  10  20        4.67       28.58     20.00 o
 -12  11  20       28.77       47.44     18.07 o
 -11  11  20        1.94       26.37     18.65 o
 -10  11  20        3.43       26.89     18.45 o
  -9  11  20       26.60       33.87     16.71 o
  -8  11  20        1.88       16.61     14.78 o
  -7  11  20        5.51        4.77     19.05 o
  -6  11  20       44.64       64.29     16.30 o
  -5  11  20       57.08       25.30     16.29 o
  -4  11  20       86.20       98.04     17.32 o
  -3  11  20       18.16       21.34     16.64 o
  -2  11  20       10.93       43.31     15.56 o
  -1  11  20        2.11       16.17     16.93 o
   0  11  20       17.98       22.91     20.30 o
   1  11  20        2.20       16.70     16.46 o
   2  11  20        7.67       22.30     15.73 o
   3  11  20       13.92        7.15     16.93 o
 -11  12  20        4.67       44.60     22.01 o
 -10  12  20        4.58       13.60     18.81 o
  -9  12  20        0.02       11.21     17.39 o
  -8  12  20       12.64        5.22     16.80 o
  -7  12  20       97.02      115.04     28.44 o
  -6  12  20        5.15        0.11     18.81 o
  -5  12  20       31.15       44.14     18.39 o
  -4  12  20        6.38       11.84     15.81 o
  -3  12  20        0.13       12.12     17.73 o
  -2  12  20        0.06        3.13     15.78 o
  -1  12  20        0.55        4.19     17.27 o
   0  12  20       25.97       55.75     16.57 o
   1  12  20        4.78        3.73     16.25 o
   2  12  20        0.11       -2.15     15.35 o
 -10  13  20        2.40       40.36     18.14 o
  -9  13  20       10.20       -1.11     21.17 o
  -8  13  20       38.73       48.74     17.37 o
  -7  13  20        5.69        5.40     16.15 o
  -6  13  20        0.60       16.26     17.92 o
  -5  13  20       33.84       25.94     17.44 o
  -4  13  20       10.48        7.77     16.66 o
  -3  13  20       52.72       45.02     16.14 o
  -2  13  20       29.92       28.98     15.62 o
  -1  13  20        1.37        1.63     16.35 o
   0  13  20       15.37       26.96     17.77 o
   1  13  20        3.66       13.18     16.65 o
  -9  14  20        4.80       16.79     17.94 o
  -8  14  20        2.11        9.13     19.16 o
  -7  14  20       13.96       30.82     17.34 o
  -6  14  20        0.07       43.33     20.00 o
  -5  14  20        6.62       -9.26     21.04 o
  -4  14  20        7.68       15.95     20.87 o
  -3  14  20       10.35       22.92     17.18 o
  -2  14  20        0.22        9.80     16.49 o
  -1  14  20       17.93       25.91     17.59 o
   0  14  20       15.36       41.26     17.80 o
  -7  15  20        2.67       32.63     17.90 o
  -6  15  20        2.00       13.36     18.39 o
  -5  15  20        0.14        2.99     20.50 o
  -4  15  20        5.41       31.87     19.66 o
  -3  15  20        1.22       -4.14     17.28 o
 -16   1  21       20.80        3.63     17.88 o
 -15   1  21        0.09       16.25     15.41 o
 -14   1  21        2.34       12.65     15.45 o
 -13   1  21       10.91       16.83     14.49 o
 -12   1  21        3.19       26.98     14.27 o
 -11   1  21      195.77      156.18     16.46 o
 -10   1  21      960.49      921.82     18.97 o
  -9   1  21      511.60      569.54     18.45 o
  -8   1  21       27.21       63.86     15.56 o
  -7   1  21        7.13       17.32     13.26 o
  -6   1  21        0.00        7.76     15.94 o
  -5   1  21        0.65       -0.37     14.54 o
  -3   1  21        9.26       18.71     17.90 o
  -2   1  21      291.32      400.32     22.94 o
  -1   1  21        1.42       29.46     18.56 o
   0   1  21        2.03        4.54     16.09 o
   1   1  21       15.60       48.27     17.63 o
   2   1  21      211.19      246.38     16.14 o
   3   1  21       11.12        2.59     15.99 o
   4   1  21       18.37        8.99     15.59 o
   5   1  21        5.88       -7.32     16.22 o
   6   1  21        3.71       12.99     16.72 o
 -15   2  21        0.01        1.11     15.88 o
 -14   2  21        0.18       28.21     16.16 o
 -13   2  21       11.66       26.24     14.94 o
 -12   2  21       69.12      109.10     17.57 o
 -11   2  21       64.49       51.05     14.37 o
 -10   2  21        1.03      -10.99     15.96 o
  -9   2  21      185.49      129.80     16.43 o
  -8   2  21      130.30      165.18     15.31 o
  -7   2  21       86.14       74.36     16.70 o
  -6   2  21        4.28       18.01     15.12 o
  -5   2  21       23.14       59.79     17.10 o
  -4   2  21       46.54       67.60     17.92 o
  -3   2  21        0.02        8.63     15.01 o
  -2   2  21       71.18       65.68     17.70 o
  -1   2  21        0.05        4.15     16.57 o
   0   2  21        0.42       17.32     17.40 o
   1   2  21      162.18       98.10     17.37 o
   2   2  21        4.81       15.92     17.40 o
   3   2  21        0.29      -16.45     15.57 o
   4   2  21       43.12       53.38     16.89 o
   5   2  21        0.46       22.20     15.75 o
   6   2  21        0.05        7.98     18.02 o
 -15   3  21       19.16        9.79     15.80 o
 -14   3  21       21.28       23.17     15.67 o
 -13   3  21       18.74       30.84     16.05 o
 -12   3  21        0.42       18.40     16.30 o
 -11   3  21       73.19       64.41     16.31 o
 -10   3  21       55.05       40.28     14.92 o
  -9   3  21      317.00      261.09     14.95 o
  -8   3  21      102.26      101.91     15.27 o
  -7   3  21       85.24      108.86     16.21 o
  -6   3  21        0.12       12.88     16.03 o
  -5   3  21       86.58       91.96     18.18 o
  -4   3  21        2.12        1.86     15.54 o
  -3   3  21      372.74      343.25     17.83 o
  -2   3  21        3.80       19.77     19.50 o
  -1   3  21      228.33      210.24     17.83 o
   0   3  21      184.79      200.61     18.44 o
   1   3  21        1.91       19.41     18.47 o
   2   3  21        4.86       -6.74     18.83 o
   3   3  21       11.10       26.96     18.23 o
   4   3  21        0.01        8.89     16.54 o
   5   3  21        7.74       -3.70     16.69 o
   6   3  21        5.00       28.62     18.35 o
 -15   4  21       13.24       14.55     15.77 o
 -14   4  21       13.08        0.76     16.92 o
 -13   4  21        2.92        3.35     15.21 o
 -12   4  21       73.01       98.23     15.05 o
 -11   4  21       33.70       27.11     16.08 o
 -10   4  21       33.10       52.35     16.71 o
  -9   4  21       10.52       24.93     16.05 o
  -8   4  21       54.15       77.98     14.41 o
  -7   4  21       26.33       22.43     16.80 o
  -6   4  21       86.37       66.10     17.50 o
  -5   4  21      102.32       88.57     17.66 o
  -4   4  21      124.37      111.32     17.79 o
  -3   4  21       14.16       26.43     17.92 o
  -2   4  21       19.39       25.58     16.32 o
  -1   4  21       62.33       57.46     16.96 o
   0   4  21      152.76      131.15     17.08 o
   1   4  21        0.04        1.94     15.95 o
   2   4  21        4.43       12.41     16.31 o
   3   4  21        0.72       11.07     16.53 o
   4   4  21        2.14        6.94     16.05 o
   5   4  21        8.61       18.95     16.06 o
 -15   5  21        1.67       16.06     16.18 o
 -14   5  21        0.80       17.99     14.68 o
 -13   5  21        0.27       12.89     16.80 o
 -12   5  21        5.89       15.55     15.34 o
 -11   5  21        1.73       20.52     17.64 o
 -10   5  21       25.36       25.96     19.96 o
  -9   5  21      197.03      177.58     17.54 o
  -8   5  21      138.09      134.87     17.29 o
  -7   5  21       18.10       17.51     16.60 o
  -6   5  21       41.71       51.95     15.00 o
  -5   5  21        0.15        5.77     14.06 o
  -4   5  21       73.70       71.38     17.47 o
  -3   5  21      164.77      178.65     18.38 o
  -2   5  21      217.30      267.20     18.74 o
  -1   5  21        5.51        5.90     16.76 o
   0   5  21        6.67       -6.85     18.05 o
   1   5  21      101.66       78.73     17.06 o
   2   5  21        0.10       32.48     17.34 o
   3   5  21        0.15       12.71     20.18 o
   4   5  21        3.17       -3.97     16.78 o
   5   5  21        0.21        6.90     17.59 o
 -15   6  21       16.62       29.43     16.74 o
 -14   6  21        6.51       -1.09     16.01 o
 -13   6  21       18.04       37.43     15.26 o
 -12   6  21        2.35       38.46     18.30 o
 -11   6  21        5.13       -8.33     15.24 o
 -10   6  21        7.39       13.85     14.79 o
  -9   6  21        1.60       15.36     18.06 o
  -8   6  21       23.37       57.87     19.45 o
  -7   6  21       76.15       94.12     16.76 o
  -6   6  21      180.62      235.66     16.64 o
  -5   6  21        2.14       12.90     17.35 o
  -4   6  21       51.61       74.57     16.47 o
  -3   6  21       74.66       88.64     19.49 o
  -2   6  21       60.74       71.43     16.92 o
  -1   6  21        6.19       10.77     15.66 o
   0   6  21       48.85       48.85     19.87 o
   1   6  21        3.27        3.96     16.80 o
   2   6  21       29.05       55.92     18.49 o
   3   6  21       29.77       30.88     16.60 o
   4   6  21        0.95       13.02     16.35 o
   5   6  21        0.50       12.12     16.53 o
 -14   7  21        0.02       -2.41     20.40 o
 -13   7  21       29.46       19.52     15.72 o
 -12   7  21        0.12       36.82     19.07 o
 -11   7  21        2.97       10.18     17.61 o
 -10   7  21       14.89       33.69     16.20 o
  -9   7  21       29.20       24.07     19.87 o
  -8   7  21        3.95        2.95     15.63 o
  -7   7  21       26.18       20.58     17.45 o
  -6   7  21        1.21        4.07     16.83 o
  -5   7  21       36.92       40.22     16.36 o
  -4   7  21        8.56       35.88     15.89 o
  -3   7  21      317.58      264.63     18.45 o
  -2   7  21       16.08       17.17     17.80 o
  -1   7  21        3.90       14.53     15.40 o
   0   7  21       34.89       41.80     18.62 o
   1   7  21       19.61       48.55     15.29 o
   2   7  21       28.66       29.71     17.41 o
   3   7  21        2.77       24.13     16.46 o
   4   7  21        0.56       12.70     15.27 o
   5   7  21        2.57       14.57     19.13 o
 -14   8  21        5.65       58.15     20.48 o
 -13   8  21       26.51       42.33     16.76 o
 -12   8  21        1.79       20.07     16.79 o
 -11   8  21        2.16      -17.43     16.44 o
 -10   8  21        2.03       17.30     18.08 o
  -9   8  21      144.97      120.22     15.01 o
  -8   8  21        3.22       36.34     17.78 o
  -7   8  21        0.05        3.28     17.61 o
  -6   8  21       62.35       84.24     16.01 o
  -5   8  21        0.13       19.43     18.42 o
  -4   8  21      129.19      115.08     16.29 o
  -3   8  21       94.10       85.22     17.76 o
  -2   8  21        0.09       20.30     16.38 o
  -1   8  21       17.31       23.89     15.17 o
   0   8  21       80.88       63.38     18.70 o
   1   8  21        2.10       19.18     18.47 o
   2   8  21        9.74       20.31     16.41 o
   3   8  21        0.14       25.89     16.06 o
   4   8  21        0.28       30.76     17.90 o
 -13   9  21        9.05       44.45     17.16 o
 -12   9  21        5.02       11.59     15.87 o
 -11   9  21       43.08       33.84     15.30 o
 -10   9  21       11.94       29.64     17.75 o
  -9   9  21       54.61       63.67     17.19 o
  -8   9  21       22.58       13.57     18.71 o
  -7   9  21      165.43      151.90     20.20 o
  -6   9  21      294.19      271.15     17.85 o
  -5   9  21       17.63       15.46     19.71 o
  -4   9  21      145.54      158.27     17.61 o
  -3   9  21       41.05       41.57     15.21 o
  -2   9  21        2.45        5.87     15.49 o
  -1   9  21        6.43       26.44     16.79 o
   0   9  21       24.68       62.15     19.88 o
   1   9  21       28.12       45.06     19.07 o
   2   9  21        3.21        5.47     19.69 o
   3   9  21        1.53       22.00     19.90 o
   4   9  21        6.18       18.40     22.03 o
 -13  10  21        4.14       28.40     16.89 o
 -12  10  21       88.60       62.67     17.67 o
 -11  10  21        7.12       22.74     18.43 o
 -10  10  21        0.64        9.76     17.64 o
  -9  10  21        0.14       15.42     15.50 o
  -8  10  21        0.29       12.55     16.44 o
  -7  10  21        0.89       14.52     16.20 o
  -6  10  21        0.77       -1.33     16.11 o
  -5  10  21        0.49       -0.17     16.90 o
  -4  10  21      182.11      145.45     16.14 o
  -3  10  21       86.35       83.24     17.01 o
  -2  10  21       99.76       66.33     15.75 o
  -1  10  21       12.67       17.12     16.21 o
   0  10  21       14.48       -2.46     19.32 o
   1  10  21        0.52       19.13     19.67 o
   2  10  21        1.84       17.82     14.47 o
   3  10  21        1.44        6.59     17.91 o
 -12  11  21        5.87       30.00     19.27 o
 -11  11  21        0.00        7.80     17.98 o
 -10  11  21        6.71       10.00     18.25 o
  -9  11  21       57.71       75.68     20.73 o
  -8  11  21       63.76       73.58     19.16 o
  -7  11  21       10.81       15.52     15.49 o
  -6  11  21        0.13        8.51     16.28 o
  -5  11  21        0.58        4.46     21.82 o
  -4  11  21       14.97       17.81     15.61 o
  -3  11  21       89.85      113.26     16.03 o
  -2  11  21       68.79       53.38     15.36 o
  -1  11  21        5.42        4.05     18.60 o
   0  11  21        5.48       13.27     17.85 o
   1  11  21       17.18       27.85     17.31 o
   2  11  21        9.25       -3.65     17.97 o
 -11  12  21        1.79       17.41     19.48 o
 -10  12  21       16.28       46.24     18.75 o
  -9  12  21        1.79        7.41     18.93 o
  -8  12  21        0.08        6.87     16.02 o
  -7  12  21       24.16       18.78     17.61 o
  -6  12  21       15.67       33.46     19.07 o
  -5  12  21        2.86       22.79     17.71 o
  -4  12  21      109.60      101.27     17.93 o
  -3  12  21        7.70       18.70     15.70 o
  -2  12  21       15.42       18.27     17.37 o
  -1  12  21        0.21        5.24     16.66 o
   0  12  21        2.88       13.88     18.26 o
   1  12  21        9.27        5.73     15.53 o
 -10  13  21        0.21       10.57     20.77 o
  -9  13  21        1.44        7.38     19.00 o
  -8  13  21        0.75       -5.64     19.57 o
  -7  13  21        7.17       24.58     18.45 o
  -6  13  21       34.85       23.13     16.03 o
  -5  13  21        1.23        0.82     15.86 o
  -4  13  21        1.06       28.79     18.06 o
  -3  13  21        0.50       16.92     17.70 o
  -2  13  21       49.30       54.81     18.19 o
  -1  13  21        8.66        4.46     16.12 o
   0  13  21        2.24       -3.28     17.28 o
  -8  14  21       12.73       21.17     18.03 o
  -7  14  21       26.58       51.17     18.23 o
  -6  14  21       10.21       43.38     19.66 o
  -5  14  21        3.06        3.56     18.23 o
  -4  14  21        3.39       17.31     18.14 o
  -3  14  21       12.81       15.45     18.11 o
  -2  14  21        1.92        3.18     17.96 o
  -1  14  21        0.19       11.80     16.84 o
 -15   0  22        5.39       24.22     26.60 o
 -14   0  22        1.37        9.52     21.10 o
 -13   0  22       51.69       63.57     19.17 o
 -12   0  22       24.95        8.98     21.39 o
 -11   0  22       48.71       73.68     21.61 o
 -10   0  22      125.07       93.79     21.35 o
  -9   0  22       44.30       49.65     22.25 o
  -8   0  22        6.91       13.50     24.77 o
  -7   0  22      282.15      252.42     25.54 o
  -6   0  22        2.90       -7.91     23.06 o
  -5   0  22       33.27       37.16     20.56 o
  -4   0  22      132.64      132.64     29.16 o
  -3   0  22      191.55      245.31     28.38 o
  -2   0  22      161.27       71.38     27.55 o
  -1   0  22      444.88      366.89     35.81 o
   0   0  22        8.40       -0.39     31.51 o
   1   0  22      189.12      162.56     39.60 o
   2   0  22        6.40        3.34     21.39 o
   3   0  22       48.02       29.44     23.76 o
   4   0  22       48.70       49.31     24.01 o
   5   0  22        8.19       19.19     21.87 o
 -15   1  22        2.24       15.75     16.20 o
 -14   1  22        0.31       28.47     15.41 o
 -13   1  22        4.22       16.47     15.90 o
 -12   1  22       20.04       16.97     15.04 o
 -11   1  22       59.71       61.36     15.14 o
 -10   1  22       53.78       62.41     15.48 o
  -9   1  22      312.70      278.28     15.67 o
  -8   1  22       75.39       48.70     14.86 o
  -7   1  22       23.09       24.75     17.00 o
  -6   1  22       80.84       80.70     16.53 o
  -5   1  22       91.29      114.18     16.97 o
  -4   1  22       47.80       46.86     17.55 o
  -3   1  22       65.66       34.48     21.57 o
  -2   1  22      396.42      315.73     23.81 o
  -1   1  22      200.43      165.81     17.61 o
   0   1  22      115.87      126.50     17.18 o
   1   1  22        8.10       22.17     17.67 o
   2   1  22        0.92        8.68     20.71 o
   3   1  22       63.18       30.33     18.22 o
   4   1  22        4.44       23.73     16.56 o
   5   1  22       16.85       11.59     17.61 o
 -15   2  22        8.39       30.14     17.01 o
 -14   2  22       24.79       33.72     15.50 o
 -13   2  22       66.84       61.06     14.14 o
 -12   2  22       10.55       25.79     16.48 o
 -11   2  22        0.37       19.18     15.23 o
 -10   2  22        7.83       14.05     15.25 o
  -9   2  22      273.60      256.24     16.86 o
  -8   2  22       15.34       25.27     16.29 o
  -7   2  22       52.42       65.35     16.06 o
  -6   2  22       76.77       66.98     15.26 o
  -5   2  22      217.82      230.62     18.28 o
  -4   2  22       32.08       34.61     17.48 o
  -3   2  22       72.23      103.25     19.19 o
  -2   2  22        1.25       29.83     18.79 o
  -1   2  22      404.05      418.44     21.76 o
   0   2  22        4.65        6.18     18.93 o
   1   2  22       56.08       50.39     18.92 o
   2   2  22        8.46       34.79     17.61 o
   3   2  22       31.00       30.90     16.99 o
   4   2  22        0.06       17.05     17.80 o
   5   2  22        0.90       14.29     17.88 o
 -15   3  22       17.77       39.63     16.79 o
 -14   3  22        0.66       20.00     15.86 o
 -13   3  22       25.77       47.10     16.78 o
 -12   3  22        1.25       17.19     15.24 o
 -11   3  22       11.66       24.55     14.17 o
 -10   3  22      117.92       99.81     14.69 o
  -9   3  22       20.83       17.43     17.43 o
  -8   3  22       50.10       43.15     14.87 o
  -7   3  22        5.50       16.18     16.47 o
  -6   3  22        0.05       22.54     17.50 o
  -5   3  22      122.89      138.05     19.99 o
  -4   3  22       11.95       15.68     17.48 o
  -3   3  22        0.43      -21.85     15.85 o
  -2   3  22       88.74       95.37     19.09 o
  -1   3  22       70.36       93.60     17.09 o
   0   3  22       16.16       22.51     16.60 o
   1   3  22        2.05       17.82     15.51 o
   2   3  22       54.47       67.97     16.38 o
   3   3  22        0.04       -3.97     19.63 o
   4   3  22        3.10       10.90     17.44 o
   5   3  22        0.07       14.56     18.18 o
 -15   4  22        9.15       -8.91     18.44 o
 -14   4  22        1.07        7.60     15.41 o
 -13   4  22        7.42       25.13     15.95 o
 -12   4  22      162.05      173.92     15.39 o
 -11   4  22        0.04       15.66     15.07 o
 -10   4  22        0.28       11.70     15.98 o
  -9   4  22       12.17       16.54     15.90 o
  -8   4  22        0.08        3.66     15.47 o
  -7   4  22      164.83      151.70     16.27 o
  -6   4  22       63.76       42.72     17.06 o
  -5   4  22        3.13        9.89     16.87 o
  -4   4  22       48.29       57.71     17.39 o
  -3   4  22        0.45        8.20     17.40 o
  -2   4  22      229.00      177.10     17.14 o
  -1   4  22       29.81       19.25     16.78 o
   0   4  22      246.20      240.86     18.15 o
   1   4  22       73.56       80.74     18.46 o
   2   4  22        5.58       21.67     16.52 o
   3   4  22        0.20       28.84     17.87 o
   4   4  22        2.52       17.24     17.45 o
   5   4  22        5.91       10.47     16.65 o
 -15   5  22        5.51        6.11     17.20 o
 -14   5  22        0.46        2.69     16.12 o
 -13   5  22       15.70       42.24     17.89 o
 -12   5  22       10.39       -6.36     15.16 o
 -11   5  22        0.51        0.41     17.89 o
 -10   5  22       87.88       79.19     19.83 o
  -9   5  22       33.29       27.32     16.71 o
  -8   5  22        0.06        6.18     21.42 o
  -7   5  22        0.94        3.31     16.57 o
  -6   5  22        2.61       -4.09     15.48 o
  -5   5  22      149.71      135.98     17.91 o
  -4   5  22        4.60       14.43     17.84 o
  -3   5  22       96.96      109.75     18.05 o
  -2   5  22       13.21       25.63     16.99 o
  -1   5  22        9.79       18.44     16.78 o
   0   5  22      143.85      123.78     20.22 o
   1   5  22        7.44        1.07     17.52 o
   2   5  22        1.59       17.96     20.47 o
   3   5  22        1.78       10.07     19.30 o
   4   5  22        3.71       20.11     19.50 o
   5   5  22       12.60       33.51     18.10 o
 -14   6  22       10.23        9.16     17.35 o
 -13   6  22       51.04       32.91     17.42 o
 -12   6  22        3.20       28.39     16.59 o
 -11   6  22       27.06       38.78     17.91 o
 -10   6  22        0.09        5.72     17.23 o
  -9   6  22        7.63        8.21     16.97 o
  -8   6  22      249.84      228.65     16.13 o
  -7   6  22       29.71       34.25     14.71 o
  -6   6  22        1.00       -1.54     17.01 o
  -5   6  22        6.20       31.05     15.35 o
  -4   6  22        0.47        6.88     16.57 o
  -3   6  22       21.68       37.17     16.68 o
  -2   6  22       31.66       19.56     16.65 o
  -1   6  22       92.10       89.27     17.22 o
   0   6  22       41.80       46.49     20.15 o
   1   6  22        5.24       11.86     18.52 o
   2   6  22       16.66       32.29     16.62 o
   3   6  22        0.27       25.70     17.46 o
   4   6  22        2.64       29.43     16.64 o
 -14   7  22       40.96       55.80     20.96 o
 -13   7  22        0.10       -1.18     19.84 o
 -12   7  22        3.80       14.80     16.66 o
 -11   7  22       32.63       36.29     16.92 o
 -10   7  22       65.28       97.13     17.21 o
  -9   7  22        7.57        1.87     16.37 o
  -8   7  22      226.96      273.46     18.77 o
  -7   7  22       57.55       73.68     19.45 o
  -6   7  22       40.28       60.76     16.73 o
  -5   7  22       13.67       38.16     17.20 o
  -4   7  22       21.94        4.93     15.43 o
  -3   7  22       19.96       42.56     16.72 o
  -2   7  22       52.38       61.76     16.03 o
  -1   7  22        6.18       28.58     17.07 o
   0   7  22       46.28       59.06     17.17 o
   1   7  22       90.86       74.37     17.57 o
   2   7  22       10.27       -3.20     16.95 o
   3   7  22        2.55        5.53     17.23 o
   4   7  22       28.54       26.06     17.19 o
 -14   8  22       18.35       10.23     22.75 o
 -13   8  22       15.50       11.02     16.77 o
 -12   8  22        0.09       18.82     20.96 o
 -11   8  22        1.92        4.94     19.08 o
 -10   8  22        0.62       -0.56     17.66 o
  -9   8  22       61.65       85.93     18.87 o
  -8   8  22      100.11       95.77     16.86 o
  -7   8  22       30.86       38.50     16.64 o
  -6   8  22        3.00       10.35     18.58 o
  -5   8  22       31.60       52.13     16.08 o
  -4   8  22      144.70      155.65     17.18 o
  -3   8  22       36.54       42.11     15.91 o
  -2   8  22        9.26        2.31     15.77 o
  -1   8  22       39.24       43.33     17.21 o
   0   8  22        0.00       -2.10     19.83 o
   1   8  22        1.12       12.31     15.62 o
   2   8  22        2.36        2.12     18.30 o
   3   8  22        4.77       20.71     17.52 o
 -13   9  22        0.12       26.25     19.37 o
 -12   9  22        2.93       14.34     20.23 o
 -11   9  22        3.66       20.48     19.23 o
 -10   9  22       35.07       35.76     16.88 o
  -9   9  22       86.87      103.08     15.31 o
  -8   9  22       70.00       99.37     16.42 o
  -7   9  22       11.92       12.66     17.54 o
  -6   9  22       59.48       73.09     20.14 o
  -5   9  22        0.23        9.37     17.87 o
  -4   9  22        4.92       21.96     17.49 o
  -3   9  22        4.52       27.98     17.87 o
  -2   9  22       22.72       23.89     16.69 o
  -1   9  22       14.83       38.18     21.81 o
   0   9  22      112.78       76.50     22.32 o
   1   9  22        7.10       35.17     19.34 o
   2   9  22       15.53       40.28     19.21 o
   3   9  22        3.51      -14.02     20.38 o
 -12  10  22       13.06        1.22     22.15 o
 -11  10  22        0.95       -5.20     19.76 o
 -10  10  22        0.77        9.42     17.74 o
  -9  10  22        4.26       16.30     20.90 o
  -8  10  22        0.36       13.58     16.53 o
  -7  10  22        0.06        4.95     18.65 o
  -6  10  22        0.00        5.07     15.15 o
  -5  10  22       85.63       66.92     16.25 o
  -4  10  22       16.60       23.52     16.92 o
  -3  10  22        7.50       12.91     18.99 o
  -2  10  22        0.03        0.23     18.13 o
  -1  10  22        0.30       16.13     16.45 o
   0  10  22        1.19       -8.66     18.57 o
[truncated: 69,976 more chars]
